# Supplementary material for: Gender-Specific Association Between Sleep Duration and Body Mass Index in Rural China
Source: Front Endocrinol (Lausanne). 2022 May 31;13:877100. doi: 10.3389/fendo.2022.877100 (PMC9193222; doi:10.3389/fendo.2022.877100)
Supplement: Supplementary file 2 [file DataSheet_2.xlsx]

## Sheet: Sheet1
ID	SEX	age	education year	sleeptime	time of TV viewing	marrige	physical activity	farming	smoking frequency	drinking frequency	sweet intake frequency	fat intake frequency	fried food intake frequency	house economic level	BMI
1001	1	77	6	8	3	1	3	1	1	0	1	1	3	2	19.5
1002	2	67	6	2	0.3	0	3	1	1	0	2	2	2	2	21.3
1003	2	37	9	8	3	1	1	1	1	0	1	2	2	1	20.6
1004	1	59	9	8	2.5	1	2	1	1	0	2	2	2	1	21.3
1005	2	35	6	7	1.5	1	3	1	1	1	1	3	1	2	22.3
1006	2	59	9	7	5.5	1	1	2	1	0	2	3	3	2	24.4
1007	1	35	12	8	2.5	1	3	1	1	1	1	2	3	1	21.6
1008	2	45	6	7	2	1	1	1	1	1	1	2	2	3	25
1009	2	53	9	3.5	2.5	1	3	2	1	0	1	3	2	1	23.9
1010	2	76	6	5	0	0	3	3	1	0	1	2	3	3	28.7
1012	2	70		9	1	1	3	1	1	0	3	3	3	3	23.1
1013	2	68	6	8	2	1	1	3	1	0	2	2	2	3	27.2
1015	2	30	9	9	3	1	2	3	1	0	2	2	3	1	27.5
1016	2	66	6	6	0.5	1	3	1	1	0	2	3	3	1	24.6
1017	2	45	6	8		1	3	2	1	0	2	3	2	2	24.3
1018	1	73	9	6.5	1.5	1	1	3	1	0	1	2	2	3	24.9
1019	2	27	9	8	0.5	1	3	3	1	0	2	2	2	1	19.9
1020	2	77	0	11	0.5	1	1	3	1	0	1	1	2	3	21.2
1021	1	33	9	7	5	1	2	2	1	1	1	2	2	2	19.8
1022	2	68	6	6	0.5	1	2	3	1	0	1	2	3	3	16.9
1023	2	58	9	7.5		1	1	2	1	0	2	2	2	1	18.8
1024	2	62	6	9	0.5	1	1	1	1	0	2	2	2	1	24.9
1025	2	78	0	7	1.5	1	3	3	1	1	3	3	2	3	29.2
1026	1	43	9	7	2	1	2	2	1	0	1	2	2	2	22.5
1027	2	65	6	12	1	0	3	3	1	0	1	2	2	2	26
1028	2	46	9	7	3	1	1	1	1	0	1	2	2	2	22.1
1030	2	48	9	6	2	1	1	3	1	1	1	3	2	1	23
1031	1	57	6	7	2	1	3	1	3	1	1	2	2	3	23.3
1032	2	65	6	8	2	1	1	1	1	0	2	3	3	3	32.9
1033	2	51		4	1	1	3	1	1	1	1	2	3	3	22
1034	2	50	9	5.5	4	1	3	3	1	0	2	3	2	1	24.8
1035	1	54	6	6	1.5	1	3	3	1	0	1	2	2	1	22.9
1036	2	75	0	6.5	1.5	1	3	3	1	0	1	2	2	3	18
1037	2	76		4	1	0	3	3	2	1	3	2	3	3	23.5
1038	2	63	0	6	3	0	1	1	1	1	2	3	2	3	26.8
1039	2	40	7	8	3	1	3	1	1	0	1	2	2	2	22.9
1040	2	68	9	4	1	1	2	1	1	0	2	2	3	3	20.9
1041	2	64	0	10		1	3	1	1	1	1	2	2	3	19.8
1042	2	79		5	1	1	1	3	1	0	1	3	3	2	20.6
1043	2	48	5	5	3	1	3	1	1	0	1	2	2	3	27
1044	1	42	6	8	2.5	1	1	1	3	1	3	1	1	2	23.5
1045	2	42	9	7	2	1	1	1	1	0	2	3	3	2	24.2
1046	2	40	12	6	1.5	1	3	1	1	1	2	3	2	2	18.3
1047	2	57	6	9	1	1	1	3	1	0	1	2	3	2	17.4
1049	1	40	9	6.5	3	1	3	3	3	1	3	2		1	21.3
1050	2	31	9	7	2	1	3	2	1	0	1	3	2	1	25.2
1051	1	37	9	7.5	5	1	1	3	2	1	2	2	1	3	25.5
1052	1	74	4	5	1.5	1	1	3	1	1	2	3	3	3	23.6
1053	2	36	16	8.5	0.5	1	3	1	3	1	1	3	2	1	24.1
1054	2	59	9	6.5	1.5	0	3	2	1	0	1	3	2	1	23.6
1055	2	57	9	6.5	1.5	1	1	1	1	0	1	3	2	3	23.1
1056	2	46	9	6.5	5	1	1	1	1	0	1	3	3	3	23.3
1058	2	43	9	7	2	1	3	1	1	0	1	2	2	1	22.2
1059	1	44	6	9	1	1	3	2	2	1	2	2	1	1	26.6
1060	1	58	2	7.5	0.5	0	3	2	3	0	1	1	2	2	17.5
1061	2	54	9	9	1	1	2	1	3	1	3	1	3	1	22.7
1062	2	22	9	9	2	1	3	2	1	1	1	3	2	1	18.7
1063	1	46	9	5	0.5	1	3	1	3	0	2	1	2	1	27.4
1064	1	28	6	8	2	0	3		1	0	3	2	1	3	30.4
1065	2	38	9	7.5	3	1	1	1	1	0	2	2	2	2	25.1
1067	2	40	10	7	2	1	1	3	1	1	1	2	2	1	25.9
1068	1	54	9	8	2	1	1	3	2	1	1	2	2	1	25.6
1069	2	44	9	8	2	1	3	2	1	1	2	2	2	2	21.2
1070	1	47	9	8	4	1	3	1	3	1	3	2	2	2	22.2
1071	2	44	9	10	3	1	1	1	1	0	2	2	2	3	21.1
1072	2	63	6	9	1	1	3	1	1	0	1	3	3	3	26.1
1073	2	55	4	6	3	1	3	1	1	0	1	2	3	2	17.8
1074	1	63		7	2	1	3	1	3	1	1	2	3	1	23.9
1075	1	54	6	2	3	1	3	1	3	1	1	2	2	2	20.1
1076	2	38	9	8	2.5	1	2	3	1	0	2	3	2	1	24.4
1077	2	42	6	7	2	1	2	1	1	1	1	2	2	3	26.8
1078	2	55	6	9	2	1	3	1	1	0	1	1	2	3	24.5
1079	1	66	2	4	3	1	1	2	1	1	1	1	1	1	28.7
1080	2	44	9	8		1	3	1	1	0	2	2	2	2	26.2
1081	2	57	4	7.5	5.5	1	3	1	1	0	2	2	2	3	22.9
1082	1	78	6	7	2	1	3	3	2	1	2	2	2	3	21.2
1083	2	79	0	3	0.5	1	3	3	1	0	2	2	2	3	20.3
1084	2	56	0	4.5	1.5	1	3	1	1	0	2	2	3	1	29.6
1085	1	51	9	4	4	0	3		1	0	1	1	2	2	25.7
1087	1	76	6	9	1	1	3	1	1	1	1	1	3	3	27
1089	1	45	6	7.5	2	1	1	1	3	1	2	1	2	1	19.5
1091	2	19	9	7	2	0	3	1	1	0	2	3	1	1	22
1092	1	26	9	8.5	5.5	0	2	1	3	1				2	21
1093	1	56	9	6	1	0	1	3	2	1	2	1	1	1	17.6
1094	2	58	7	5	1	1	2	1	1	0	1	3	1	1	26.6
1095	1	60	9	7	4	1	3	1	2	1	1	1	2	2	24.9
1096	2	79	0	5.5	2	1	3	3	1	0	1	1	2	3	29.3
1097	1	59	7	4.5	2.5	1	3	1	1	0	1	2	2	2	22.1
1098	1	19	9	8	2.5	0	2	2	3	1	2	1	3	1	21.5
1099	1	53	9	8	2	0	3		1	0	1	2	2	2	22.2
1101	2	39	9	7	1	1	1	1	1	0	2	3	3	2	24.5
1102	2			8	2		1	1	1	0	2	2	2	1	22.1
1103	1	60	5	5	4.5	1	3	1	3	1	2	1	2	1	20.9
1104	2	45	9	5	1	1	1	3	1	1	3	2	2	2	20.8
1105	1	46	6	7	1	1	3	1	3	1	2	3	2	1	19.4
1106	2	47	9	10	2	1	2	2	1	0	1	2	2	2	25.1
1107	2	37	9	10	2	1	1	3	1	0	2	2	2	2	21.5
1108	2	60	4	9	1.5	1	1	2	1	0	1	1	3	3	20.6
1110	2	57	9	7	0.5	1	3	1	1	0	1	2	2	1	18.4
1111	1	60	4	5.5	6.5	1	3	1	1	1	2	2	2	1	25.6
1112	2	54	0	7.5	2	0	3	1	1	0	2	2	2	3	28.6
1113	1	55	9	9	0.5	1	1	2	1	1	1	2	3	2	19.6
1114	1	60	6	6	2.5	1	2	1	1	1	1	1	1	2	23.3
1115	1	50	9	6	5	1	3	1	3	0	1	2	2	1	25.9
1116	1	38	9	8	2	1	1	1	1	1	1	2	2	2	21.5
1117	2	49	9	7	3	1	3	1	1	0	3	3	2	1	27.3
1118	2	55	6	6	4	1	1	3	1	1	3	2	2	2	26.8
1119	2	78	0	5	4	1	3	1	1	1	3	1	3	3	20.6
1120	1	57	9	3	1	1	1	2	3	1	2	1	2	3	17.7
1121	2	61	6	7	2.5	1	1	3	1	1	2	1	2	2	28.5
1122	2	44	9	6	0.2	1	3	1	1	0	3	3	2	1	25.4
1123	1	50	5	6	0.5	0	1	1	3	1	2	2	2	2	19.5
1124	2	60	0	8	1	1	2	2	1	0	3	1	2	3	24.9
1125	2	59	9	5.5	1	1	3	1	1	0	1	2	2	2	21.2
1126	2	51	9	3	2	1	3	3	1	0	1	1	1	2	24
1127	1	75	2	7	1	1	1	2	1	0	2	1	2	3	25.4
1128	2	65	0	9	1	1	1	3	1	0	3	2	3	2	28.2
1129	2	37	6	8	1	1	3	1	1	0	3	3	2	2	23
1130	1	44	9	8	3.5	1	1	1	3	0	2	1	2	2	20.6
1131	2	31	9	9	3	1	2	2	1	0	2	2	2	1	21.1
1132	1	56	6	9	2.5	1	3	2	3	0	3	2	2	1	22.6
1133	1	46	9	6	2	1	3	1	3	1	1	1	2	3	19.4
1134	2	61	6	7	0.5	1	3	2	1	0	1	3	3	2	23.6
1135	2	75	0	7	1.5	0	1	1	1	0	1	1	2	3	18.1
1136	1	47	2	8	2	1	2	1	2	0	2	1	3	1	23.8
1137	1	71	6	8	5	0	3	3	3	0	1	2	3	1	20.3
1138	2	48	9	7	2	1	1	1	1	0	1	2	2	2	24.2
1139	2	58	7	5.5	5.5	1	1	1	1	0	2	3	3	1	27.4
1140	2	51	9	7.5	3.5	1	1	2	1	0	2	3	2	2	16.8
1141	2	47	9	10	4	1	1	1	1	0	2	3	2	2	21.6
1142	2	38	6	6	2.5	1	3	1	1	0	1	2	2	3	20.4
1143	1	45	6	8	2.5	1	3	3	3	1	2	2	3	1	25.1
1144	2	44	9	8	2	1	3	1	1	0	1	2	2	1	18.9
1146	2	51	6	4	1	1	1	3	1	0	2	3	2	2	32.5
1147	2	57	2	4.5	1	0	1	3	1	0	2	3	2	3	21.6
1148	2	68	2	8	1	1	3	1	1	1	2	3	2	3	19.4
1149	2	38	2	10	1.5	1	3	1	1	0	2	3	2	3	24.2
1150	1	47	9	5	4	1	3	1	1	1	2	2	2	1	23.8
1151	1	34	12	8	3	1	3	3	3	0	3	3	3	1	18.4
1152	2	34	12	8		1	1	1	1	0	2	3	3	1	25.8
1153	2	58	9	4	10	0	3	1	1	0	3	2	2	2	20.1
1154	2	28	12	10	4	1	2	2	1	1	3	3	2	1	18.9
1155	1	47	9	8	1	1	3	3	1	1	2	2	2	1	26.6
1156	2	33	9	7.5	1	1	2	2	1	0	3	1	2	2	20.6
1157	2	44	12	7.5	1.5	1	3	2	1	0	1	2	2	3	21.9
1158	1	22	9	8	2	0	3	2	1	1	2	3	3	2	19
1160	2	54	9	7	1	1	3	1	1	0	2	2	3	2	21.8
1161	2	75	0	8		1	1	3	1	0	1	2	2	3	26.2
1162	1	50	9	6.5	1.5	1	1	1	3	1	2	2	3	2	26
1163	2	27	13	8	2	1	3	3	1	1	3	3	2	1	21.4
1164	2	43	9	8	0.5	0	1	3	1	1	1	3	3	3	17.7
1165	1	41	9	8	3	1	3	3	3	1	1	2	2	2	19.3
1166	2	50	12	8.5	2	1	1	2	1	0	1	2	3	1	22.4
1167	1	52	12	7	3	1	3	2	3	1	1	2	3	1	22.6
1168	1	46	9	6	4	1	3	2	3	1	1	2	2	2	24.4
1169	2	63	0	8	2	1	1	3	1	1	3	2	3	3	26.3
1170	1	41	0	8.5	1	1	3	3	3	1	1	1	2	1	20.6
1171	1	79		4	1	1	3	1	2	1	1	1	2	3	23.1
1172	1	56	0	6	1	1	3	1	1	0	2	2	3	3	18.5
1173	2	21	9	10	3	1	3	3	1	0	2	3	2	2	18.1
1174	2	53	9	5	1	1	2	1	1	0	2	2	2	2	23.5
1175	1	42	9	5	1	1	2	1	1	1	2	2	2	2	22.5
1176	2	43	8	10	2	1	2	3	1	0	1	2	2	1	26.4
1177	2	40	3	6	4	1	3	1	1	0	1	1	2	3	22.6
1178	2	54	9	10	1	1	1	3	1	0	1	3	2	1	28
1179	2	58	6	7	1	1	3	2	1	1	2	2	2	3	20.8
1180	2	39	9	10	1.5	1	3	3	1	0	1	2	2	2	21.8
1181	2	61	6	7.5	1.5	1	1	2	1	0	2	2	2	3	24.4
1182	1	40	9	8	1.5	1	2	2	3	1	1	3	2	2	27.7
1183	2	48	5	5	6	1	2	3	1		2	3	3	3	24.3
1184	1	45	9	7	3.5	1	3	1	2	1	2	2	2	2	25.2
1185	2	53	9	5	1	1	3	1	1	0	1	3	2	2	24.8
1186	1	57	9	5	3	1	3	1	3	1	2	2	2	2	24.4
1187	2	42	9	9	4	1	2	1	1	0	3	3	2	1	20.6
1188	1	63	3	3.5	1.5	1	1	3	2	1	1	2	2	3	24.3
1189	1	44	9	3	10	1	3	2	3	0	2	2	1	2	28.2
1190	2	53	3	4	1	1	3	1	1	1	3	3	2	2	20.9
1191	2	46	9	7.5	1.5	1	1	2	1	0	2	3	3	3	23.2
1192	2	30	9	8	1.5	1	3	2	1	0	2	3	2	2	25.9
1193	2	59	3	8	2	1	2	1	1	0	2	2	2	2	20.7
1194	2	71	6	2		0	1	3	1	0	3	3	3	2	24.2
1195	2	53	1	5	3	1	1	1	1	0	1	2	2	3	20.4
1196	1	65	2	6	1	1	3	3	2	1	2	2	2	3	21.7
1197	1	64	0	13	2	1	3		3	1	2	1	3	3	28
1198	1	73	0	10	2	1	1	2	2	0	1	2	1	3	18.7
1199	2	66	0	5	1	1	3	1	1	0	3	2	3	3	22.8
1200	2	55	5	7	0.5	1	2	1	1	0	1	2	2	3	23.5
1201	2	52	12	4	4	1	2	1	1	0	1	2	2	1	28.2
1202	1	51	0	8	2.5	1	3	1	3	0	2	2	3	1	20.8
1203	1	41	6	7	4	1	3	2	3	1	1	2	2	2	23.3
1204	2	43	9	8	3	1	3	1	1	0	1	2	2	3	23.5
1205	2	55	9	7		1	3	3	1	0	1	2	3	2	20.5
1206	2	42	9	8	3.5	1	3	3	1	0	3	2	2	2	18.7
1207	2	30	11	8	1	1	3	1		1	3	2	2	1	22.1
1208	1	76	9	6	0	0	3	3	3	1	3	3	3	3	20.6
1209	2	61	6	6	3	1	3	1	1	1	1	1	3	2	23.6
1210	1	72	0	5		1	1	1	1	1	1	2	1	3	17.1
1211	1	64	6	8	2	1	1	1	1	1	2	3	2	2	25.7
1212	2	47	9	7.5	3	1	3	2	1	0	1	2	1	1	26.5
1213	2	28	9		3	1	1	1	1	0	2	3	2	1	21.4
1214	1	53	5	6	3	1	3	1	1	1	1	3	2	1	18.7
1215	2	76	0	11	0	1	1	3	1	0	2	1	2	3	25
1216	2	42	9	8	1	1	3	1	1	0	2	2	2	3	17.5
1217	2	48	9	9	1.5	1	3	1	1	0	2	2	3	1	25.8
1218	1	43	9	8	3	1	3	3	1	0	3	3	3	1	23.3
1219	2	32	9	8	3	1	3	1	1	0	1	1	2	2	21.7
1220	1	60	4	9	1	1	1	1	3	1	2	1	1	3	23
1221	1	35	9	6	5	1	3	1	1	1	2	2	3	2	26
1222	2	40	5	5	1	1	3	1	1	0	1	2	3	2	18.6
1223	1	50	9	8	3	1	3	3	2	1	2	2	2	1	29.5
1224	2	30	9	7	2	1	2	3	1	0	2	2	2	1	24.2
1225	1	70	0	6	4	1	1	3	2	1	1	3	2	3	28.5
1226	1	34	9	6	0.5	1	3	3	3	1	3	2	2	1	27.7
1227	2	40	9	7	1	1	1	1	1	0	2	2	3	2	24.4
1228	1	66	9	8	2.5	1	3	1	3	1	1	1	2	1	23.5
1229	1	36	6	7	2	1	3		3	1	2	3	3	1	25
1230	2	35	9	5.5	1.5	1	2	1	1	0	1	2	2	1	19.6
1231	1	57	9	6	2	1	3	1	3	0	1	1	2	1	23.2
1232	1	73	6	6	1.5	1	3	1	3	0	2	1	2	3	30.9
1233	2	72	0	8	2	1	3	3	1	0	2	2	2	3	20.8
1234	1	57	3	5	1	1	3	2	3	1	1	2	2	3	18.9
1235	1	51	9	6	0.5	1	1	2	1	1	1	1	2	2	28
1236	2	51	9	4	1	1	3	1	1	0	3	2	2	3	25.9
1237	2	44	9	10	3	1	1	1	1	0	1	2	1	1	20.3
1238	2	45	9	10	3	1	3	1	1	0	3	3	2	1	25
1239	2	35	2	7	4	1	3	3	1	0	1	2	2	1	19.4
1240	2	46	6	8.5	5.5	1	3	1	1	0	2	3	2	3	20.7
1241	1	30	9	6.5	2	1	3	1	3	1	1	2	2	1	25.5
1242	2	23	9	7.5	3	1	2	1	1	0	2	2	2	1	18
1243	2	41	9	5	3.5	1	3	1	1	0	1	2	2	1	23
1244	1	44	9	7	2	1	3	1	3	1	3	1	2	2	23.4
1246	2	44	9	7	2	1	3	1	1	0	1	3	2	2	21.1
1247	2	29	9	6.5	3.5	1	3	2	1	0	3	3	2	1	19.6
1248	2	74	0	9	2.5	0	1	3	3	0	2	2	2	3	30.5
1249	2	64	6	8	1.5	1	3	1	1	0	1	3	3	3	19.7
1250	2	58	9	8	2	1	2	1	1	0	2	2	2	2	21.2
1251	1	44	9	8	2.5	1	1	2	3	1	2	3	1	2	22.5
1252	2	44	9	5.5	3	1	3	1	1	0	2	3	2	1	23.2
1253	1	51	6	6.5	3	1	1	3	3	1	1	1	2	1	24.3
1254	1	57	5	6	3.5	1	3	1	3	0	1	1	2	3	19.9
1255	1	62	6	5	1	1	1	1	3	0	1	1	2	1	31.2
1256	1	58	6	3	1	0	3	1	3	0	1	2	3	2	17.9
1257	1	45	6	7	3	1	3	1	3	1	1	3	2	2	18.6
1258	2	56	9	3.5	1	1	3	3	1	0	3	2	2	3	23.5
1259	2	50	12	9	2	1	1	1	1	1	1	2	2	2	19.7
1260	1	45	12	8	2.5	1	2	3	3	0	2	2	3	1	23
1261	2	53	9	5	2	1	3	1		0	1	2	1	2	22.3
1262	1	54	6	6	1	1	3	1	2	0	2	2	2	2	25.4
1263	2	57	0	9	3	1	3	1	1	0	2	2	2	2	22.8
1264	2	55	6	8	4	1	3	1	1	0	1	3	2	2	24.1
1265	2	39	12	7	2	1	2	3	1	0	2	3	2	1	28
1266	2	34	9	7	2	1	1	3	1	0	2	3	3	2	24.4
1267	2	45	6	6.5	2	1	3	1	1	0	1	2	3	2	21.6
1268	2	60	3	4.5	0.5	0	3	2	1	0	2	2	2	3	21.1
1269	2	38	9	6.5	1	1	3	2	1	0	1	2	2	2	19.3
1270	2	40	9	8	2	1	2	3	1	0	2	3	2	2	26.7
1271	1	40	0	5.5	2.5	0	1	2	3	1	1	2	2	3	23.1
1272	1	40	6			1								3	22.3
1273	1	28	9	7	4	0	3	3	3	1	2	2	2	2	18.2
1274	2	57	3	6	0.5	1	3	1	1	0	3	2	3	1	20.7
1275	2	29	8	7.5	1.5	1	3	3	1	0	1	3	2	2	23.1
1276	1	49	2	6	3	0	3	1	3	1	1	2	2	3	17.2
1277	2	60		8	3		3	1	1	0	1	2	2	1	24.9
1278	2	36	9	8	2	1	3	2	1	0	2	2	2	1	23.3
1279	1	30	9	6	3	1	3	3	1	1	2	2	2	1	24.9
1280	2	23	9	8.5	3	1	3	3	1	0	1	3	2	1	17.1
1281	2	44	9	11	1.5	1	3	3	1	0	1	2	2	2	32.1
1282	2	53	9	6.5	1.5	1	1	3	1	0	2	3	3	1	20.7
1283	2	40	9	8	3	1	2	1		1	2	2	2	3	24
1284	1	60	9	8	1	1	1	3	2	1	3	2	2	1	29.4
1285	2	53	0	7	0.5	1	3	1	1	1	2	1	2	2	21.9
1286	2	79	0	5	2	0	1	3	1	0	2	3	2	3	22.3
1287	2	21	9	8	4.5	1	3	3	1	0	1	2	2	1	31
1288	2	39	12	8	2	1	3	2	1	0	1	2	2	1	23.9
1289	2	63	0	7.5	1.5	0	3	1	1	1	2	2	1	3	23.3
1290	2	78	0	11	0	1	3	3	1	0	3	3	3	3	22.6
1291	2	38	9	7	2	1	1	2	1	0	3	2	3	1	25.8
1292	2	64	2	5	0.5	1	3	1	1	1	1	1	2	2	22.9
1293	1	66	9	8	2	1	1	2	2	1	1	1	2	1	25.5
1294	2	41	9	8	5	1	2	3	1	0	1	1	2	1	21.3
1295	2	44	12	8	2	1	1	3	1	0	2	3	2	1	23.4
1296	1	55	9	10	1	1	1	2	2	0	3	3	2	1	23.1
1297	2	41	9	7	2	1	2	3	1	0	1	3	1	1	21
1298	2	55	6	8	2	1	3	2	1	0	1	2	2	2	23.3
1299	2	54	9	7	1.5	1	3	2	1	0	1	3	2	1	20.5
1300	2	55	13	3	1	0	3	1	1	0	1	1	2	2	24.5
1301	1	62	6	5	3	1	3	2	3	1	3	2	3	2	21.6
1302	1	48	9	10	3	1	3	1	2	1	3	3	3	1	25.1
1303	2	48	5	10	2	1	3	1	1	0	3	1	2	2	23.1
1304	1	54	9	8	2.5	1	3	2	3	1	1	1	2	1	25.3
1305	1	41	6	7.5	2.5	1	3	2	3	1	1	2	1	2	19.5
1306	1	36	12	7	2	1	1	2	3	0	2	2	2	1	23.7
1307	2	55	9	4	8	1	3	3	1	0	2	1	2	1	23
1308	2	40	9	9	4.5	1	3	1	1	0	2	3	2	3	17.6
1309	1	37	8	6	1	1	2	2	3	1	2	2	2	1	26.3
1310	2	45	9	7	4	1	3	2	1	0	2	2	2	2	22.2
1311	2	44	9	10	1.5	1	3	1	1	0	3	2	3	2	20.2
1312	2	32	6	8	3	1	1		1	1	2	2	2	1	20.6
1313	2	57	6	7	3	0	3	3	1	1	1	2	2	2	21.6
1314	2	21	12	8	0.5	1	2	3	2	1	3	2	2	2	18.5
1315	1	59	6	4	1.5	1	3	1	3	1	2	2	2	2	28
1316	1	67	9	8	3	1	3	1	1	0	1	1	2	2	25.1
1317	1	57	1	4	6	1	3	3	1	0	1	2	2	2	22.2
1318	2	74	0	10		1	3	3	1	0	1	2	2	3	21.5
1319	2	25	0	7.5	2.5	1	3	2	1	1	1	3	2	3	21.4
1320	2	55	0	6	2	1	3	1	1	0	1	2	2	3	20.9
1321	2	52	12	7.5	2	1	1	3	1	0	1	3	2	1	23.7
1322	2	36	9	9	4	1	2	1	1	0	3	3	2	2	27.8
1323	2	58	0	4.5	0	1	3	2	1	1	1	2	3	3	26.9
1324	2	60	0	9.5		1	1	3	1	0	2	2	2	3	25.8
1325	2	61	8	6	1.5	1	1	1	1	0	1	3	2	3	20
1326	1	39	9	10	4.5	1	3	1	2	1	3	2	3	1	25.7
1327	2	33	7	8	2	1	1	3	1	1	2	1	3	1	24.4
1328	2	61	0	8.5	1	1	3	2	1	1	1	1	2	3	18.1
1329	2	46	0	8	1	1	3	1	1	0	1	3	3	3	21.3
1330	2	46	12	7.5	2.5	1	3	2	1	0	1	2	2	2	18.1
1331	1	65	9	8		1	3	1	3	0	2	2	2	3	19.9
1332	1	25	6	4.5	0	0	3	3	1	0	2	3	2	3	17.3
1333	2	50		8	1	1	3	1	1	1	3	2	2	2	24.2
1334	1	39	3	7.5	2.5	1	3	2	3	1	3	1	3	2	24.9
1335	2	51	1	10	2	1	3	1	1	1	1	3	2	2	24.3
1336	1	59	9	5	0.5	1	3	1	1	0	1	1	2	2	22
1337	1	40	12	7.5	1.5	1	3	3	3	0	2	3	3	2	20.3
1338	1	46	9	6	3	1	1	3	3	1	1	2	2	1	23.6
1340	1	65	8	6	1	1	1	1	1	1	1	2	2	3	20.6
1341	2	58	0	2		1	3	1	1	0	3	2	3	2	16.6
1342	2	57	0	8	1.5	1	3	1	1	0	2	1	3	2	23.7
1343	2	40	9	9	2	1	3	2	1	0	2	3	2	1	21.5
1344	2	39	9	8	3	1	1	1	1	0	1	3	2	2	19.1
1345	2	45	9	8.5	0.5	1	1	2	1	0	1	2	2	2	22.6
1346	2	52	0	1	1	1	3	1	1	0	1	2	2	3	21.6
1347	2	37	9	9.5	0.5	1	3	3	1	0	3	2	2	1	19.2
1348	1	46	4	5.5	2	1	3	1	3	0	1	2	2	3	21.5
1349	2	57	0	6	2	1	3	1	1	0	2	2	2	2	27.8
1350	1	42	9	7	1.5	1	3	1	3	0	2	2	2	2	24.7
1351	2	44	9	10	1	1	3	1	1	0	1	3	3	2	20.3
1352	2	37	5	13	2	1	3	1	1	0	1	2	2	1	22.1
1353	1	64	4	4	2	1	1	1	3	1	1	3	2	3	18.2
1354	1	27	9	8	5	1	3	2	3	1	2	3	2	3	20.4
1355	1	41	9	8	10	1	3	3	1	1	2	2	3	1	29.1
1356	2	51	12	5	2	1	3	1	1	0	2	2	2	2	21.6
1357	2	52	5	7	2	1	3	3	1	0	1	2	2	2	21.9
1358	2	59	9	5.5	1.5	0	3	3	1	0	1	3	2	1	21.4
1359	2	42	9	0.5	4	1	3	2	1	0	2	3	2	2	21.4
1360	1	39	14	6	3	1	1	3	1	1	1	2	2	1	20.6
1361	2	78	0	7	0	0	1	3	1	0	2	1	3	2	19
1362	2	44	6	8	4	1	3	1	1	0	1	2	2	2	20.7
1363	1	56	0	4.5	0.5	1	3	1	1	0	1	2	2	3	22.6
1364	1	41	4	7	2	1	3	1	3	0	1	2	2	2	20.6
1365	2	44	9	7	2	1	3	1	1	0	2	2	2	1	21.6
2001	1	52	9	9	1.5	1	3	1	3	0	1	2	2	2	21.9
2002	2	46	6	8	1	1	3	1	1	0	1	2	2	2	20.9
2003	2	36	9	2	0	1	1	1	1	0	1	2	3	3	21.9
2004	2	38	3	8	1.5	1	3	1	1	0	2	3	2	3	20.3
2005	1	50	9	6	2	1	3	1	3	0	1	1	2	3	21
2006	2	44	6	6	1	1	3	3	1	0	2	3	2	2	25.4
2007	2	49	9	8	3	1	3	2	1	0	3	3	2	2	28.5
2008	1	44	9	6	3	1	2	3	2	1	1	2	2	1	25.4
2009	2	18	10	10	3	0	1	3	1	0	2	3	2	3	18.2
2010	2	35	9	7	2	1	3	2	1	0	1	2	2	2	17.7
2011	1	61	6	6	3	0	3	2	3	1	1	1	2	2	24.4
2012	1	48	15	9	2.5	1	3	1	1	1	1	1	2	1	24.8
2013	2	46	7	8	2	1	3	2	2	0	2	2	2	1	26.1
2014	2	47	12	6	2.5	1	3	3	1	0	2	2	2	1	22.8
2015	1	48	9	8	4	1	3	1	3	1	1	1	2	1	21.5
2016	2	31	11	6.5	2	1	1	3	1	0	2	2	2	2	19.6
2017	1	34	9	7.5	6.5	1	2	3	3	1	1	3	3	1	27
2018	2	46	3	4.5	0.5	1	3	1	1	0	2	3	2	2	22.1
2019	1	61	3	10	2	1	1	1	2	1	3	3	3	2	24.9
2020	1	55	9	8	2	1	3	1	3	0	1	1	2	2	19
2022	2	38	9	5	2	1	3	1	1	0	1	2	2	1	20.5
2023	1	58	6	6	0	1	3	1	1	0	2	2	2	2	20.6
2024	2	43	6	7	2	1	3	3	1	0	2	2	2	1	24.9
2025	1	60	9	6.5	3	1	3	1	1	1	2	2	2	2	26.8
2026	2	41	9	8.5	1.5	1	3	2	1	0	2	3	2	1	28.9
2027	2	48	12	7	2	1	1	1	1	0	3	2	3	2	23.6
2028	2	61	0	6.5	2.5	1	2	3	1	0	3	3	3	1	24.3
2029	2	33	6	6	3	1	2	1	1	1	2	2	2	2	29.3
2030	2	45	9	8	2	1	3	1	1	0	1	3	2	2	21.4
2031	2	47	6	8.5	0.5	1	3	1	1	0	2	2	2	1	25.4
2032	1	47	8	8	2	1	3	2	3	1	1	2	2	2	21
2033	1	75	6	4.5	1.5	1	1	3	1	1	2	2	1	3	24.2
2034	1	47	7	10	2.5	1	3	2	1		1	1	2	2	20.8
2035	2	43	5	7	2.5	1	3	2	1	1	1	2	3	2	21.2
2036	2	31	9	9.5	2	1	3	2	1	0	1	2	3	2	18.7
2037	2	36	9	7	0.5	1	3	2	1	0	2	3	2	2	21.9
2038	1	44	9	7.5	2	1	3	1	3	1	1	2	1	3	22.8
2039	2	48	5	8		1	3	1	1	0	1	2	1	2	21.4
2040	1	53	9	9	1.5	1	3	1	3	1	2	2	2	1	22.8
2041	1	35	9	7.5	3.5	1	3	2	3	1	2	2	2	2	22.9
2042	1	58	9	6	1	1	3	1	1	0	2	2	2	2	25.2
2043	1	45	9	5	2	1	3	1	2	1	2	3	2	1	24.1
2044	1	34	9	4	3.5	1	3	3	1	0	1	2	3	2	25.1
2045	2			3			1	1	1	0	3	3	2	1	18.6
2046	2	34	9	8.5	2.5	1	3	2	1	0	2	2	2	3	26.8
2047	1	46	9	5.5	2.5	1	3	1	3	1	2	2	2	1	20.2
2048	2	46	9	7.5	1.5	1	1	3	1	0	2	2	2	1	26.2
2050	2	42	9	8	2.5	1	2	1		1	3	3	2	1	19.5
2051	2	26	9	7	0	1	3	1	1	0	3	3	2	3	22.8
2052	2	41	9	8.5	2.5	1	3	1	1	0	2	3	1	1	22.1
2053	1	42	9	7	3	1	3	3	3	1	1	2	2	1	25.3
2054	2	52	12	5	2	1	3	1	1	0	1	1	2	2	21.3
2055	2	38	6	8	5	1	3	1	1	0	2	2	2	3	22.8
2056	2	25	8	8	3	1	3	3	1	0	2	3	3	2	21.4
2057	2	26	9	9	2.5	1	2	2	1	0	2	2	2	1	19.5
2058	1	73	1	10	1	0	1	1	3	1	1	1	2	3	16.8
2059	1	28	10	9	3	1	2	1	3	1	1	2	2	1	18.8
2060	2	48	9	6	2	1	1	1	1	0	2	2	2	2	25.6
2061	1	36	9	10	3.5	1	1	3	3	0	1	3	2	2	20.1
2062	1	51	9	4	3.5	1	1	3	3	1	1	3	3	3	23.2
2063	1	48	12	9	4	1	2	3	1	1	1	3	2	1	22.9
2064	2	40	7	9	2.5	1	3	1	1	1	2	1	2	2	24.8
2065	2	38	9	8	5	1	3	2	1	0	3	3	3	2	27
2066	1	72	13	9	2	0	1	3	3	1	1	1	3	1	16
2067	1	72	11	4.5	1	1	3	3	2	1	2	2	2	3	19.7
2068	2	42	9	9		1	3	3	1	0	1	1	2	1	20.3
2069	2	42	9	7	2	1	3	2	1	0	2	3	2	1	23.3
2070	2	44	0	1	2	1	3	1	1	0	2	3	3	2	19.9
2071	2	53	0	9	1	1	3	1	1	0	2	2	2	2	23.3
2072	1	37	9	4	1.5	1	3	2	3	1	1	1	2	3	23.3
2074	2	47	9	5.5	2.5	1	1	1	1	1	3	3	2	1	21.1
2075	2	40	2	10	2.5	1	3	1	1	0	1	3	1	2	20.4
2076	1	52	6	5	1.5	1	3	1	3	1	2	2	2	2	25.4
2077	2	55	0	2.5	1	1	3	1	1	0	2	3	3	2	21
2078	1	45	9	7	2	1	3	3	3	0	2	2	1	2	18.6
2079	1	33	9	8	3.5	1	3	1	3	1	1	2	2	1	25.6
2080	2	34	9	6		1	3	1	1	0	2	2	2	2	26.1
2081	1	42	4	8	0.5	1	3	1	1	0	2	2	2	3	19.7
2082	2	39	0	4.5	0	1	3	1	1	0	2	2	2	3	24.2
2083	1	55	9	7	1.5	0	3	1	3	1	1	1	2	2	19.9
2084	1	58	9	8	3	1	3	1	3	0	1	3	2	2	19.5
2085	2	52	12	7.5		1	3	3	1	0	2	2	1	3	25.6
2086	1	32	9	9	0	1	3	1	1	1	2	2	2	2	22.7
2087	1	56	6	8	0.5	1	1	2	2	1	1	1	2	1	21.2
2088	2	56	3	1.5	0.5	1	3	3	1	0	2	1	2	1	22.9
2089	1	42	10	7	4.5	1	3	3	3	1	3	3	3	2	22.4
2090	2	35	8	8	2	1	3	3	1	0	2	2	2	3	23.5
2091	1	39	9	9	1	1	3	1	1	1	2	3	2	3	29.3
2092	1	33	6	8	2	1	3	3	3	0	1	3	2	3	22.6
2093	1	47	9	7	2	1	3	3	2	1	1	1	2	1	26.6
2094	2	26	12	10	3	1	3	2	1	0	1	2	3	1	23
2095	2	47	0	10	0	1	3	1	1	0	1	2	2	2	25
2096	2	63	1	5		0	1	1	1	0	2	1	1	3	22.8
2097	2	35	9	7.5	1.5	1	3	2	1	0	1	3	1	3	23.7
2098	1	41	12	10	2.5	1	3	1	1	0	2	1	2	2	24.4
2099	2	32	12	9	2	1	1	3	1	0	1	2	2	1	20.7
2100	1	51	9	6.5	1.5	1	3	2	3	0	2	2	2	1	23.8
2101	2	46	12	9	2.5	1	3	2	1	0	3	3	2	1	24.5
2102	2	59	0	9	0	1	1	2	1	1	2	3	3	3	20.6
2104	2	22	2	7	2	1	3	3	1	0	1	2	2	3	24.7
2105	2	42	8	4	0.5	1	3	3	1	0	2	3	2	1	21.7
2106	1	55	9	7	5	1	3	3	1	1	2	3	2	2	35.6
2107	2	47	9	8	3	1	1	3	1	0	2	3	2	1	21.5
2108	2	41	9	6.5	2.5	1	3	3	1	0	1	2	2	2	26.4
2109	2	45	9	7	4	1	1	3	1		2	2	2	2	23.7
2110	2	59	0	8.5	0	1	3	1	1	0	3	3	2	2	23.3
2111	2	31	12	8	2	1	3	3	1	0	3	3	3	2	25.6
2112	2	45	9	7	2	1	3	2	1	0	1	2	2	1	21.4
2113	2	54	12	8	3.5	0	3	1	1	0	1	1	1	2	23.4
2114	2	66	5	4		1	3	1	1	0	2	3	2	3	26.3
2115	1	62	4	8	2.5	1	2	1	3	0	3	3	2	2	26.2
2116	2	37	9	8	3	1	3	3	1	0	1	3	2	2	22.4
2117	1	32	0	6.5	1.5	1	3	1	3	1	1	2	2	3	20.7
2118	1	60	7	8	2	1	3	1	2	1	1	2	2	1	21.6
2119	1	43	5	8	1	1	3	2	3	1	2	2	2	3	20.9
2120	2	53	3	4	1.5	1	3	1	1	0	2	3	2	3	22.4
2121	1	28	9	7.5	3	1	3	3	3	1	2	1	2	1	21.4
2122	2	35	6	9	1	1	1	1	1	0	3	3	3	2	24.7
2123	2	26	16	6	2	1	2	3	1	1	1	3	2	1	25.8
2124	2	66	0	7.5	2.5	1	1	1	1	0	1	1	2	3	24.2
2125	2	38	8	7		1	3	3	1	0	3	3	2	3	26.6
2126	1	25	12	10	4	1	3	3	3	0	3	2	2	1	31.6
2127	1	76	0	10	2.5	1	3	1	1	0	1	3	3	3	23.5
2128	2	67	0	11.5		1	3	3	1	0	3	3	3	3	31.1
2129	2	55	0	2.5	1	1	3	2	1	0	3	3	1	2	25.7
2130	2	22	9	7	1	1	3	3	1	0	2	3	2	1	20.3
2131	2	42	2	9	2	1	3	1	1	1	2	2	2	3	23.2
2132	2	44	9	5	5	1	2	2	1	0	2	2	3	1	25.6
2133	2	47	9	8	2	1	1	2	1	0	1	1	2	2	25.6
2134	1	39	6	7	2	1	3	2	3	1	1	1	2	2	26.1
2135	2	58	7	6	2	1	3	3	1	0	2	1	2	3	24.2
2136	2	34	9	7.5	0.5	1	1	1	1	0	2	3	2	3	20.3
2137	2	42		10	3	1	2	1	1	0	1	1	2	2	19.5
2138	2	27	9	4.5	0	1	3	2	1	0	2	2	2	1	20.6
2139	1	30	9	7	1.5	1	3		3	1	3	2	3	1	20.3
2140	2	31	7	10	3	0	3	3	1	0	2	2	2	1	22
2141	2	54	6	7		0	2	2	1	0	2	1	1	2	24.2
2142	2	24	7	8.5	1.5	1	3	2	1	0	2	3	2	1	23.2
2143	2	57	9		0.5	1	3	1	1	1	2	1	2	3	21.4
2144	1	50	5	7	1	1	3	3	2	1	1	1	2	1	30.9
2145	1	34	13	6	2	1	3	3	1	1	2	2	2	1	27.6
2146	2	46	8	8	0.5	1	3	2	1	0	3	2	2	1	27.1
2147	2	48	3			1								1	22
2149	2	61	3	4	2	1	3	3	1	0	2	2	2	3	21.1
2150	2	61	6	8	2	0	3	1	1	0	2	3	3	1	27.5
2151	2	59	12	7.5	2	1	3	3	1	0	3	2	2	2	24.7
2152	2	42	3	7.5	1.5	1	3	3	1	0	1	2	2	3	23
2153	1	78	0	11	2.5	1	1	1	1	0	2	3	2	3	22
2154	2	59	9	5	3.5	1	1	1	1	0	1	3	2	3	20.5
2155	2	65	0	9		1	1	1	1	0	3	3	3	3	18.3
2156	2	72	0	8		1	3	3	1	0	2	3	3	3	20.4
2157	2	65	0	10	2	1	3	1	1	0	1	2	2	3	25.6
2158	2	63	6	2.5	4.5	0	1	1	1	0	1	2	2	3	22.9
2159	1	38	6	7.5	3	1	3	2	3	0	2	1	2	3	20.6
2160	2	64	0	5.5	1.5	1	3	1	1	0	1	2	2	3	19.6
2161	2	35	5	8.5	1.5	1	3	1	1	0	1	2	2	2	19.5
2162	2	61	4	10	2	1	3	1	1	1	1	1	2	1	22.1
2163	1	76	0	8	1	1	3	3	3	1	2	3	2	3	20.1
2164	2	40	6	8.5	2.5	1	3	2	1	1	2	2	2	2	23.2
2165	2	53	2	8	2	1	3	2	1	0	1	1	2	3	20.3
2166	2	25	0	4	0	1	3	1	1	0	1	3	1	3	22.3
2167	2	67	9	6	1	0	3	3	1	1	1	1	1	2	19.1
2168	2	64	5	3.5	2.5	1	3	3	1	0	2	3	2	3	24.6
2169	1	70	3	7.5	2.5	1	1	1	3	1	1	1	1	3	20.9
2170	1	66	2	7.5	1.5	1	1	1	3	1	1	2	2	2	22.6
2171	2	66	1	8.5		0	3	1	1	1	1	2	3	3	20.8
2172	1	38	9	10	1	1	2	2	3	1	1	2	2	3	23.7
2173	2	61	0	5	2	1	3	2	1	0	2	1	2	3	22.7
2174	2	70	0	11		0	3	2	1	0	2	2	2	3	26.5
2175	2	69	0	5.5	3	1	3	3	1	0	2	2	2	3	23
2176	1	41	9	10	3	1	3	1	3	0	3	3	3	2	20
2177	2	78	0	8	1	0	2		1	0	1	2	2	3	24
2178	1	75	2	10	0.5	1	3	3	1	0	3	2	3	3	15.4
2179	2	62	6	10	1.5	1	3	1	1	1	2	2	3	3	18.7
2180	2	76	0	4	0.5	1	3	1	1	0	3	3	3	3	20.9
2181	1	68	12	7	3	1	1	1	1	1	1	1	2	1	25.9
2182	2	54	0	9	2	1	3	1	1	1	1	1	3	3	21.7
2183	1	52	12	7	1	1	1	1	3	1	1	2	2	1	19.6
2184	1	74	0	4	4	1	3	1	3	0	3	1	2	3	18.8
2185	1	55	4	6	2	1	3	2	3	1	2	1	2	2	19.3
2186	1	65	8	6	0	1	2	3	3	1	2	2	2	3	19.4
2187	2	62	0	4	0.5	1	3	3	1	0	1	2	2	3	24.2
2188	1	50	9	9	2	0	1	1	3	1	2	1	3	3	19.5
2189	2	72	0	10	0.5	0	1	3	1	0	2	3	2	3	21.2
2190	2	38	9	10	3	1	3	2	1	0	3	3	2	2	23.6
2191	1	58	5	7	2	1	2	1	3	1	2	1	1	2	20.8
2192	2	44	9	7	2.5	1	1	1	1	0	3	2	3	2	17.5
2193	2	39	6	8	2.5	1	3	1	1	1	2	2	1	1	23.7
2194	1	67	2	8		1	3	1	3	1	1	1	2	3	21.1
2195	2	48	9	8	3.5	1	3	2	1	0	1	3	3	1	20
2196	2	45	9	12	3.5	1	3	2	1	0	3	1	2	1	27.4
2197	2	61	0	6	0.5	1	3	1	1	0	2	1	2	3	34
2198	1	79	5	6	3	1	3	3	1	0	1	1	3	1	18.3
2199	2	52	5	7.5	1	1	3	1	1	0	2	2	2	3	22.5
2200	2	34	9	8	2	1	3	1	1	0	1	1	2	2	20.1
2201	1	65	9	9		1	3	1	3	1	1	1	1	2	24.4
2202	2	76	0	9	2	1	1	3	3	1	3	3	3	1	20.5
2203	2	55	9	9	3	1	3	1	1	0	1	1	2	3	18.4
2204	2	57	0	4	3	1	3	1	1	0	1	3	2	3	25.1
2205	2	71	0	1	1	0	3	2	1	0	1	1	3	3	21.5
2207	2	46	9	5.5	1.5	1		1	1	0	2	2	2	1	19.9
2208	2	43	6	10	4	1	3	3	1	0	2	3	2	1	23.5
2209	1	58	3	7	3	1	3	1	3	1	1	1	2	2	20.9
2210	2	59	0	6		1	3	3	1	0	1	3	2	3	22.9
2211	2	54	3	9	2	1	3	1	1	0	1	2	3	3	25
2212	1	61	9	7	1	0	2	1	3	1	2	2	2	2	24
2213	2	63	2	5	2.5	1	1	1	1	1	1	2	2	3	19.6
2214	2	46	9	7	2	1	3	3	1	0	1	3	3	3	24.3
2216	2	54	11	6	1.5	1	1	3	1	0	1	1	2	1	27.3
2217	2	78	0	12		0	3	3	1	0	1	2	1	3	22.1
2218	2	60	0	6	1.5	1	3		1	1	2	2	2	3	20
2219	1	64	9	7.5	2.5	1	3	1	3	1	2	2	2	3	20.4
2220	2	38	9	8	2	1	2	2	1		1	2	2	2	20.9
2221	2	68	0	6	0.1	1	3	1	1	0	1	2	2	3	24.9
2222	1	72	0	10	0	1	3	3	3	1	3	3	2	3	21.9
2223	2	38	9	4.5	3	1	2	1	1	0	2	3	2	2	22.2
2224	1	48	12	8	2.5	1	3		3	0	2	2	1	2	25.8
2225	2	63	1	8		1	1	3	1	0	1	3	1	3	19.2
2226	2	38	0	10	1	1	3	1	1	0	1	1	2	3	22.8
2227	2	76	4	6	1.5	1	1	3	1	0	1	1	2	3	16.8
2228	1	78	0	7	2	1	1	3	2	0	2	1	2	3	26.2
2229	2	61	6	3	2	1	3	1	1	0	2	2	2	3	22.6
2230	1	70	0	7.5	2	1	3	1	1	0	2	2	2	3	18.6
2231	2	68	6	6	1	1	3	2	1	0	3	1	2	3	20.2
2232	1	72	0	10	3	1	3	1	3	0	1	2	2	3	20.9
2233	2	35	9	8	2	1	3	1	1	0	3	2	2	3	23.3
2234	1	51	9	7	1.5	1	3	1	3	1	1	2	2	1	21
2236	1	70	6	4	1	1	1	1	3	1	1	3	2	3	17.8
2237	2	35	9	7	1.5	1	3	3	1	0	2	2	2	1	24
2238	2	42	6	4	1.5	1	3	1	1	0	1	3	2	3	23.8
2239	2	51	6	6.5	2.5	1	3	1	1	1	1	2	2	2	18.2
2240	2	27	12	7	3	1	3		1	0	2	2	2	1	16.1
2241	1	46	12	6.5	3.5	0	3	1	1	1	3	3	2	3	20.9
2242	2	57	2	10	1.5	1	3	1	1	0	1	1	3	3	21.2
2243	2	50	9	7	2	0	3	1	1	1	1	2	2	2	23.5
2245	1	39	7	8	3.5	1	3		3	1	2	1	2	2	21.3
2246	2	39	3	9	2.5	1	3	1	1	0	2	2	1	2	22.4
2247	1	76	0	7	2	1	3	1	3	1	1	2	2	3	19.8
2249	1	63	4	5	0.5	1	3	1	3	1	3	1	1	3	22.4
2250	2	22	9	9		1	3	3	1	0	1	2	2	2	19.4
2251	2	47	6	5	1	1	3	1	1	0	3	2	3	3	22.9
2252	1	50	12	7	4	1	2	3	3	1	3	1	2	1	27.9
2253	2	77	0	5		0	3		1	0	1	2	3	3	21.1
2255	1	47	12	8	1	1	3	1	3	0	2	2	2	3	24.4
2256	1	59	5	6	2	1	3	1	3	1	1	2	2	3	20
2257	2	61	3	9	0.5	1	3	1	1	0	2	3	2	3	19
2258	2	50	0	8	1	1	3	1	1	0	1	2	2	3	20.5
2259	2	46	5	10	2	1	3	1	1	0	1	2	2	3	30
2260	2	57		8	2.5	1	3	1	1	1	2	3	2	3	27.1
2261	2	45	8	10	4	1	3	2	1	1	3	1	1	2	24.1
2262	1	73	0	4	0	1	1	3	3	0	1	2	2	3	20
2263	2	55	6	8	1.5	1	3	1	1	0	1	2	2	2	20.8
2264	2	60	3	8	2	1	3	1	1	0	1	1	1	2	22.9
2265	2	67	0	9	1.5	1	3	1	1	0	2	3	3	3	21.7
2266	2	52	6	3	1.5	1	3	1	1	0	1	1	2	2	35
2267	1	37	6	6	1.5	1	2	2	3	1	1	1	2	1	24.6
2268	2	78	0	8		0	3	1	1	0	1	3	3	3	19
2269	2	68	0	5	1	1	2	2	1	0	2	2	2	3	28.1
2270	2	71	0	5	0	1	3	3	1	0	2	3	2	3	19.1
2271	2	58	0	6	2.5	1	1	1	1	0	1	3	1	3	29.2
2272	1	43	9	8	3	1	3	3	1	0	1	1	2	1	25.3
2273	2	62	0	9	1	0	3	1	1	0	2	2	2	3	21.1
2274	2	77	0	2.5	0	0	3	3	1	0	3	3	3	3	24.1
2275	2	48	6	8	3	1	3	1	1	1	1	2	2	2	21
2276	1	63	3	7	2	1	3	1	3	1	2	1	1	3	23.5
2277	2	64	5	4	0	1	1	1	1	0	3	2	3	2	18.1
2278	2	53	2	7	2	1	3	1	1	1	1	2	2	2	18.5
2279	2	69												2	21.8
2281	1	61	5	7	4	1	3	1	3	0	3	2	2	3	19.6
2282	2	70	0	3	0	1	3	3	1	0	1	2	3	3	19.6
2283	1	35	9	12	1	1	3	1	3	0	1	2	2	2	20.6
2284	2	32	9	7.5	4	1	1	1	1	1	1	2	2	2	21
2285	1	62	4	7.5	1	0	3	1	3	1	2	3	1	3	22.3
2287	2	53	2	7	2	1	3	1	1	0	1	2	2	3	20.1
2288	2	47	12	9	4.5	1	2	3	1	0	2	3	2	1	20.3
2289	2	34	9	7	2	1	3	2	1	1	2	2	2	2	22.3
2290	1	24	9	8	2	0	2	2	1	0	2	2	2	1	23.4
2291	2	37	9	6	2	1	3	1	1	0	3	3	3	2	22.9
2292	2	61	0	3	2	1	3	2	1	0	2	3	3	3	23.3
2293	2	35	6	8.5	1.5	1	2	2	1	0	2	2	2	2	22.5
2294	2	38	8	9	3	1	3	1	1	0	2	2	2	2	24.8
2295	2	44	9	6.5	4	1	3	3	1	0	2	3	2	2	23.6
2296	2	44	9	9	5	1	3	1	1	0	2	2	2	1	27.7
2297	2	48	9			1					3	1	2	2	22.5
2298	2	38	9	9	2.5	1	3		1	0	1	1	2	2	22.1
2299	2	46	9	9	1.5	1	3	1	1	0	1	2	2	2	20.1
2300	2	69	6	8		0	1	1	1	0	1	2	2	3	22.9
2301	1	51	12	8	3	1	3		3	1	1	1	1	1	23.7
2302	2	35	9	3	2.5	1	3	3	1	0	2	2	2	1	24.9
2303	2	60	0	10	2	0	3	1	1	0	1	2	2	3	20.8
2304	1	76	2	6	0.5	1	1	3	2	1	2	2	2	3	20.8
2305	1	47	6	6.5	4.5	1	3	1	3	1	2	1	2	2	24.5
2306	2	72	0	6	0	0	3	1	1	0	2	3	2	3	27
2307	2	70	4	6	2.5	1	1	1	1	1	1	2	1	3	23.2
2308	1	41	12	7	1.5	1	1	3	1	1	3	3	2	1	25.4
2309	2	68	0	9	2	1	1	2	1	0	1	2	2	3	25.3
2310	1	59	2	6	3	1	3	1	3	1	2	2	3	2	17.9
2311	1	34	9	6.5	4.5	1	3	2	3	0	1	2	2	1	30.1
2312	2	39	9	12	1.5	1	3	1	1	0	1	3	3	2	18.6
2313	2	54	0	8	1	1	3	1	1	1	2	2	2	3	25.9
2314	1	46	6	6	5	1	3	3	3	0	1	2	2	2	20.2
2315	2	71	2			1					1	2	2	3	20.7
2316	1	73	0	15	0.5	1	3	1	3	0	1	1	2	3	23.5
2317	1	65	9	7.5		1	3	3	3	0	2	2	3	3	19
2318	2	24	9	7.5	3	1	3	2	1	0	2	2	2	1	21
2319	2	42	9	6	3	1	3	1	1	0	1	2	2	2	20
2320	2	62	2	7.5	1.5	0	3	1	1	0	2	3	2	3	21.5
2322	2	52	0	4.5	3.5	1	3	1	1	1	3	3	3	2	22.1
2323	1	36	6	8	1	1	3	1	1	1	2	2	2	3	22.5
2324	1	65	6	3	1	0	1	1	3	0	2	2	2	3	19.5
2325	2	64	0	2		1	3	1	1	0	2	2	3	3	22.6
2326	1	48	6	8	3	1	3	3	3	1	1	1	1	3	25.1
2327	2	70	0	2.5	0.5	0	1	3	1	0	1	2	3	3	22.6
2328	1	40	9	5	2	1	3	1	3	1	1	1	2	2	20.4
2329	2	59	6	7	1	1	3	3	1	0	3	2	3	1	23.5
2330	1	65	5	6	1.5	1	1	1	3	1	1	2	3	1	18.5
2331	2	62	6	2.5	0	1	3	3	1	0	2	2	2	3	20.1
2332	2	29	9	7	2.5	1	3	3	1	1	1	2	2	2	22.3
2333	1	53	9	9	3	1	3	2	2	0	1	2	2	2	24.2
2334	2	45	7	7.5	4	1	3	1	1	0	1	2	1	2	20
2335	2	41	9	6	0.5	1	3	1	1	1	1	3	1	3	17.5
2336	1	56	9	7	0.5	1	3	1	3	1	3	1	2	1	21.9
2337	2	61	6	8	3.5	1	3	1	1	0	1	2	1	2	22.1
2338	2	45	9	8	2	1	3	1	1	1	2	2	2	3	21.5
2339	1	47	9	5	2	1	3	1	3	1	1	1	1	2	19.9
2340	2	39	9	7	7	1	3		1	0	1	2	2	2	22.4
2341	2	47	9	4	2	1	3	3	1	1	1	3	2	2	28.2
2342	2	65	2	8	2.5	0	1	1	1	1	3	3	1	3	19.2
2343	2	36	6	8		1	3	1	1	0	1	2	1	3	19.6
2344	1	33	9	5.5	2.5	1	3	3	1	1	3	1	2	1	21.8
2345	2	29	6	9	1.5	1	3	2	1	0	1	2	2	1	24.6
2346	1	70	6	7.5	4	1	3	1	1	1	3	1	2	3	30.9
2347	2	47	9	7	1.5	1	1	1	1	1	2	2	2	2	19.7
2348	1	42	12	8	2.5	1	1	2	2	0	2	2	2	1	21.8
2349	2	63	5	8	1	1	3	1	1	0	2	2	2	3	24.4
2350	1	58	6	9	2	1	3	1	3	0	1	2	2	2	18.1
2351	1	47	5	8	1	1	3	1	3	1	1	1	3	3	19.6
2352	2	58	2	8	5	1	3	1	1	0	1	2	2	2	25.6
2353	2	66	4	8.5	3	1	1	3	1	0	1	1	2	3	18.6
2354	2	70	6	9	1	1	3	1	1	0	2	2	2	3	20.4
2355	1	70	6	9	1	1	3	1	3	0	2	1	2	3	16.9
2356	2	57	0	8	0	0	3	3	1	0	2	3	3	3	19.1
2357	2	58	0	10	1.5	1	1	3	1	0	2	2	2	3	29.7
2358	1	63	6	6	5	1	3	1	1	0	1	2	3	3	20.7
2359	2	69	6	5.5		1	3	1	1	0	2	2	3	3	20.9
2360	2	58	0	7	1	1	3	1	1	0	1	3	3	3	18.4
2361	1	55	5	7	2	1	3	3	1	0	2	2	2	2	25.1
2362	1	61	9	7	2.5	1	1	3	2	1	2	3	2	2	25.3
2363	2	60	2	9	3	1	3	1	1	0	2	2	2	2	26.6
2364	1	63	9	8	1.5	1	1	1	1	0	3	3	3	2	23.4
2365	2	57	0	4	0	1	3	1	1	0	1	3	3	3	24.8
2366	2	55	0	7	2	1	1	1	1	0	1	3	3	3	28.2
2368	2	53	6	7	1	1	3	1	1	0	1	2	2	2	21.2
2369	2	50	0	7	1	1	3	1	1	1	1	2	2	3	21
2370	2	66	0	4	3	0	1	1	1	0	1	3	2	3	21.5
2371	1	66	5	10	10	1	3	2	3	1	1	1	2	2	26.9
2372	1	52	9	7		1	3	1	3	1	3	2	2	1	22.3
2373	2	50	11	6.5	1	1	3	1	1	0	3	2	2	2	28.5
2374	2	58	1	4	2	1	1	3	1	0	2	3	2	3	29.7
2375	2	53	0	5.5	1	1	3	1	1	0	2	2	1	2	27.3
2376	1	60	3	7.5	2.5	1	1	1	2	0	1	1	1	1	25.5
2377	1	62	0	10	2	1	1	1	3	1	1	2	2	3	20.8
2378	2	66	6	10	4	1	1	3	2	1	2	2	2	3	20.6
2379	1	58	6	7	1	1	3	1	3	0	1	2	2	3	20.5
2380	2	24	9	7	10	1	2	3	1	0	1	3	2	1	17.8
2381	1	42	9	8	3.5	1	3	1	3	1	2	2	3	2	21.9
2382	2	56	0	4		1	3	1	1	0	2	2	2	3	17
2383	2	39	6	10	2.5	1	3	1	1	0	3	3	2	1	23
2384	2	64	9	4	2	0	1	1	1	0	2	2	2	2	21.3
2385	1	67	6	2	3	0	3	1	3	1	3	1	2	3	26.4
2386	1	53	9	6	2	1	3	1	3	1	1	1	2	2	21.7
2387	2	56	2	7.5	1.5	1	3	1	1	0	2	1	2	3	21
2388	1	40	9	8	2	1	3	1	3	0	3	2	3	2	23
2389	1	53	3	3	1	1	3	1	1	0	3	2	2	3	29
2390	2	62	0	8.5	1	1	3	1	1	0	2	2	2	3	26.8
2391	2	62	0	3	0.5	0	3	3	1	0	1	3	3	3	22.1
2392	2	49	0	7.5	1.5	1	3	1	1	0	2	2	2	3	24.1
2393	2	55	9	6	2.5	1	3	1	1	0	1	2	2	1	21.9
2394	2	69	6		2	1	3	1		0	3	3	3	3	29.1
2395	2	50	2	4	2	1	3	1	1	0	2	1	2	2	27.7
2396	2	36	9	8	3	1	3	1	1	0	3	3	2	2	20.3
2397	2	63	0	6	0	0	1	2	1	0	1	2	2	3	27
2398	2	48	3	6	2	1	1	1	1	0	2	3	3	3	19.2
2399	2	52	0	7	3	1	3	1	1	0	1	2	2	3	23.8
2400	2	65	0	8	2.5	1	3	1	1	0	2	2	2	3	24
2401	2	51	9	8	0.5	1	3	1	1	0	1	1	2	3	21.8
2402	2	64	2	10	4	0	3	1	1	1	1	2	2	3	21.9
2403	2	36	9	8	2.5	1	1	1	1	0	2	2	2	1	24.6
2404	2	69	2	8	3	0	1	1	1	0	2	2	2	3	20.4
2405	1	57	11	8	2	1	1	2	1	1	2	2	2	1	26.5
2406	2	51	9	7	1	1	3	1	1	0	1	2	2	3	20
2407	1	25	9	6	1.5	1	3	3	1	1	2	3	2	2	19.3
2408	1	58	7	5	3	1	3	1	3	1	2	2	2	3	19.5
2409	2	59	6	6	3	1	3	1	1	0	3	3	2	2	18.7
2410	1	50	10	12	4.5	1	3	2	3	1	1	1	1	1	21.6
2411	1	72	0	6	0.5	1	3	1	1	0	1	1	2	3	22.4
2412	2	45	2	6	2	1	3	1	1	1	2	2	2	3	23.6
2413	2	53	0	8	1.5	1	3	1	1	0	2	3	2	1	22.4
2414	2	29	9	9	2.5	1	3	3	1	0	2	3	2	1	20.8
2415	1	47	6	3.5	2	1	3	1	3	1	2	2	2	3	22.9
2416	2	46	9	7	2	1	3	1	1	0	2	3	2	3	24.3
2417	1	52	6	8	2	1	2	2	3	0	1	2	2	2	18.9
2418	2	58	0	4	0.5	1	3	2	1	0	3	2	2	3	29.5
2419	1	31	6	10	0.5	0	2	1	1	0	3	2	2	2	24.3
2420	2	38	6	9	2	1	1	2	1	0	1	2	2	2	21.6
2421	2	54	0	5	1	1	3	1	1	0	1	3	3	3	20.6
2422	1	58	6	8	0.5	1	3	1	3	0	1	2	2	3	19.1
2423	2	57	6	8	0	1	3	1	1	0	1	3	2	3	17.4
2424	2	66	0	5	1	1	3	1	1	0	2	1	3	3	18
2426	1	48	9	6	2	1	3	1	1	1	1	1	2	1	20
2427	2	58	0	6	0.5	0	3	1	1	1	1	1	2	2	20.9
2428	1	56	2	10	2	1	3	1	1	1	2	2	2	2	19.9
2429	2	61	0	6		0	3	1	1	0	1	3	2	3	18.9
2430	1	54	6	8	3	0	3	1	3	1	1	1	2	3	22.4
2431	2	59	0	4.5	2	1	3	1	1	0	3	3	1	3	22.4
2432	2	48	6	8	5	1	1	1	1	0	3	2	3	2	25.1
2433	1	52	9	7.5	1.5	1	3	1	3	1	2	2	2	2	25.1
2450	2	56	9	7	3	1	3	1	1	0	1	2	2	3	26.8
2451	1	62	0	7	0.5	1	1	1	3	1	2	2	2	1	23.1
2452	2	40	9	6	2	1	3	1	1	0	1	2	2	2	20.4
2453	2	50	9	6		1	3	1	1	0	3	1	2	1	21.6
2454	2	36	3	6	2	1	1	1	1	0	1	3	2	2	21.7
2456	1	58	6	6	2	1	3	1	3	1	1	1	1	2	22.4
2457	2	44	6	10	3	1	3	1	1	0	2	2	3	1	25.4
2458	1	40	5	9.5	2.5	1	3	1	1	1	1	1	3	3	20.6
2459	1	37	9	6.5	4	1	1	1	3	1	3	1	3	2	21.7
2460	1	44	9	7.5	1.5	1	3	2	3	1	2	2	1	1	23.5
2461	2	37	6	5	4	1	3	1	1	0	2	3	3	3	28.5
2462	1	60		6	3		3	1	1	0	2	2	2	2	19.1
3001	2	56	0	5	1	1	3	1	1	0	2	3	2	2	21.3
3002	2	59	3	9	0.5	1	3	1	1	0	2	3	2	3	22.6
3003	1	52	9	8	3	1	3	1	3	1	2	2	2	3	21.5
3004	1	58	4	6	3.5	1	3	1	3	1	1	2	2	2	23.3
3005	2	57	0	7	2	1	3	1	1	0	1	1	2	2	25.8
3006	1	65	6	6	2.5	0	1	1	3	0	1	1	2	2	16.6
3007	2	46	6	8	2	1	3	1	1	0	1	2	2	3	20.5
3008	1	64	9	8	3	1	3	1	2	1	2	2	2	2	25.3
3009	2	60	0	8	1.5	1	3	1	1	0	2	3	3	3	21.6
3010	2	58	3	5	0.5	1	3	2	1	0	3	2	2	3	19.6
3012	1	64	6	8	2.5	1	3	1	1	1	1	3	2	2	18.2
3013	2	54	2	10	2	1	3	3	1	0	2	2	2	3	27.9
3014	1	66	6	5	2	1	3	1	3	0	1	2	2	3	20.4
3015	2	33	9	8	2	1	2	1	1	0	2	3	2	1	27.3
3016	2	59	0	3	0.5	1	3	1	1	0	2	2	2	3	17.7
3018	1	61	5	6	2	1	3	1	1	0	1	1	2	3	19.6
3020	1	56	9	8	2	1	1	3	3	0	3	3	1	1	17.7
3021	2	47	9	10	2	1	3	2	1	0	1	1	2	3	23
3022	2	45	6	9	2	1	3	1	1	0	1	2	2	3	23.6
3023	1	50	7	9	3	1	3	1	3	1	1	2	2	3	19.4
3024	2	51	0	10	2	1	3	1	1	0	2	2	2	2	29
3025	1	61	6	8	6	1	1	3	2	0	1	1	2	3	23.1
3026	1	59	9	8	2	1	3	1	3	0	1	1	2	3	21.4
3027	1	46	6	12		1	3	1	3	1	3	1	3	2	23
3028	2	44	9	5.5	7.5	1	3	1	2	1	1	3	2	2	25.3
3029	2	53												2
3030	2	55	9	8	2.5	1	3	1	1	0	1	2	2	2	20.7
3031	2	35	9	8	3.5	1	3	2	1	0	2	1	2	1	31.5
3032	2	59	0	8.5	0	0	3	2	1	0	2	2	2	2	27
3033	1	32	9	7	2	1	3	1	3	1	1	3	3	1	19.1
3034	1	44	6	7	2	1	3	1	3	1	2	1	2	2	24.7
3035	1	64	6	8	1.5	1	3	1	1	0	1	2	2	3	25
3036	1	62	4	5	3	1	3	1	3	1	2	3	2	3	20.4
3037	2	31	5	7.5	1.5	1	3	1	1	0	2	2	2	2	22.9
3038	1	45	9	6.5	5.5	1	3	1	3	1	2	1	2	2	22.6
3039	2	59	6	3	2	1	2	1	1	0	1	2	3	3	23.9
3040	2	58	0	6	2	1	3	2	1	0	1	1	2	3	24.9
3041	1	58	9	6.5	2	1	1	2	1	1	3	3	2	1	21.8
3042	1	54	12	8	3	1	2	2	3	1	2	2	2	1	19.4
3043	1	53	12	6	4	1	3	2	3	0	2	2	2	1	19.7
3044	1	31	16	8	1	1	1	3	3	1	2	1	2	1	22.4
3045	1	52	12	6	2	1	1	2	3	1	2	2	2	3	23.6
3046	1	33	12	7	1	1	2	3	3	1	2	2	2	1	26.8
3047	2	48	6	6.5		1	3	3	1	1	2	2	2	2	22.7
3048	2	38	9	11	1	1	3	3	1	0	2	2	2	2	23.6
3049	2	37	9	8.5	3	1	3	1	1	0	1	2	2	3	23.6
3050	1	39	6	8.5	3	1	3	2	3	1	2	1	2	2	21.6
3051	2	50	12	8.5	1.5	1	2	3	1	0	2	2	3	1	19.2
3052	2	46	6	5	5	1	3	1	1	0	2	2	2	3	26.1
3053	1	50	12	6.5	3.5	1	3	1	3	1	2	1	2	1	19.9
3054	1	51	11	7	3	1	1	3	1	1	2	2	2	1	24.5
3055	1	32	12	7.5	1.5	1	2	3	3	1	2	1	2	1	27.1
3056	1	32	15	9	1.5	1	3	3	1	1	2	1	2	1	20.8
3057	1	52	12	8	2	1	1	2	3	1	1	2	2	1	20.4
3058	2	29	17	7	2	1	1	2	1	1	2	1	2	1	23.3
3059	2	52	12	7	2	1	1	3	1	0	1	3	3	1	23.8
3060	1	47	12	6	1	1	3	1	3	0	2	1	3	2	23.7
3061	2	43	9	10	2	1	3	1	1	0	2	2	2	3	25
3062	1	44	16	7	1	1	1	3	3	1	2	2	2	1	26.1
3063	1	52	15	5	1	1	1	3	3	1	3	2	2	1	26.2
3064	1	35	16	9	2.5	1	2	3	3	1	2	2	2	1	20.8
3065	1	36	12	6	1.5	1	2	2	3	0	1	3	3	1	25.8
3066	1	37	9	6	2	1	3	1	3	1	2	2	2	1	23.2
3067	1	52	9	7	1	1	3	1	3	1	1	2	3	3	22.4
3068	1	43	9	10	1.5	1	3	1	3	1	2	2	2	2	24.9
3069	2	38	9	7	1	1	3	1	1	0	1	2	2	2	24.3
3070	1	38	9	6	3.5	1	3	1	3	0	2	1	2	2	24.1
3071	1	54	7	5	2	1	1	1	3	1	2	1	2	3	25.4
3072	2	48	0	10	1.5	1	3	1	1	0	1	2	2	3	25.6
3073	1	29	14	8	0.5	1	2	3	1	1	2	2	3	1	25.4
3074	2	36	9	8	2	1	3	2	1	1	1	2	2	3	24.3
3075	2	52	12	7	2	1	3	1	1	1	1	2	2	1	24.4
3078	2	63	0	6	1	1	3	1	1	0	1	3	2	3	21.9
3079	1	54	9	6	2	1	3	1	2	1	1	1	2	2	20.3
3080	1	55	9	5	5	1	3	1	3	0	1	2	2	1	21.5
3081	1	40	12	7	2	1	1	2	3	1	3	1	2	1	23.3
3082	2	55	12	6	1.5	1	3	2	1	0	2	2	2	2	23.9
3083	1	45	12	8	3.5	1	1	1	3	1	2	1	3	1	18.2
3084	2	52	9	4	2	1	3	1	1	0	3	2	2	2	21.9
3086	2	55	12	8	1	1	3	3	1	0	3	3	3	1	26.4
3087	2	49	9	8	0	1	3	2	1	1	1	1	2	2	24.5
3088	2	46	12	8	3	1	3	3	1	0	2	2	2	2	26.8
3089	1	40	12	7	4	1	3	2	3	0	1	1	2	1	20.4
3090	2	56	9	8	2	1	3	2	1	0	1	2	2	2	19.4
3091	1	52	9	8	2	1	3	2	3	1	2	2	1	1	27
3092	2	51	6	7	2	1	3	2	1	0	2	1	2	1	21.2
3093	2	50	9	7	1.5	1	3	1	1	0	1	1	2	2	23.7
3094	2	39	6	7	1.5	1	3	1	1	0	2	2	2	1	25.2
3095	2	45	9	4	0.2	1	1	1	1	0	1	2	2	1	24.2
3097	1	55	9	7	3	1	3	3	3	1	1	1	2	3	21
3098	2	50	9	2	1	1	3	2	1	0	1	1	2	1	21.9
3099	2	32	3	10	1	1	3	2	1	0	2	1	2	3	23.2
3100	1	51	12	7	2.5	1	1	1	3	1	2	1	2	1	20.9
3101	2	51	6	7	1	1	3	1	1	1	2	2	2	2	20.7
3102	2	51	0	6	10	1	3	1	1	0	2	1	1	3	22.3
3103	2	31	5	8	3	1	3	1	1	0	3	3	3	2	22
3104	1	50	9	12	2.5	1	3	1	2	0	1	2	2	2	22.4
3105	1	31	14	8		0	3	3	3	1	2	2	2	1	30.9
3106	2	50	9	7.5	2.5	1	3	1	1	0	1	1	2	3	22.1
3107	2	39	9	7	7	1	3	2	1	0	1	2	2	1	29.9
3108	1	38	12	6.5	4	1	3	2	1	0	1	3	2	1	21.2
3109	1	39	14	7	3	1	3	2	1	0	2	2	2	1	26.2
3110	2	35	9	8	3.5	1	3	1	1	0	1	2	2	1	21.4
3111	1	59	9	4.5	2.5	1	2	1	3	1	1	2	2	2	22.9
3112	2	51	9	9	1	1	1	1	1	0	1	2	2	3	21.1
3113	2	36	9	8	2	1	3	3	1	0	2	2	2	2	24.2
3114	2	35	9	9	1.5	1	3	2	1	0	1	2	3	2	21.1
3115	2	58	0	6		1	3	1	1	1	2	3	2	2	23.5
3116	2	56	2	8	3	1	3	1	1	0	2	2	2	2	24.3
3117	1	60	8	5	2	1	3	1	3	1	2	2	2	2	19.9
3118	2	57	2	5	1	1	3	1	1	0	1	2	2	3	21
3119	1	43	4	9	1	1	3	1	3	1	1	2	2	3	24.8
3120	1	63	2	6.5		1	3	1	3	1	1	1	2	3	26
3121	1	50	12	7	2.5	1	1	2	3	1	1	2	2	2	21.9
3122	2	52	0	8	4	1	3	1	2	1	2	2	2	2	23.1
3123	1	61	9	7	3	0	1	3	2	1	1	2	2	3	24.3
3124	2	52	6	9	2	1	3	3	1	0	3	3	2	3	27.3
3125	1	57	9	10	0	1	3	1	3	0	1	2	3	1	17.7
3126	2	53	6	7	1	1	3	1	1	0	2	3	2	2	25.6
3127	1	62	6	8	3	1	1	1	3	1	2	2	2	1	19.4
3128	2	52	9	7	2.5	1	3	1	1	0	2	1	2	1	24.6
3129	1	56	9	6	2	1	3	3	3	1	1	1	2	2	20.8
3130	2	64	9	9	3	1	3	1	1	0	2	1	1	2	21.4
3131	1	47	9	7	1	1	3	1	3	0	1	2	3	1	23.6
3133	1	61	9	4	2	1	3	1	3	0	1	2	2	2	22.4
3134	2	55	0	6	2	1	3	1	1	0	1	2	2	3	21.8
3135	1	51	12	6	1	1	1	1	2	1	1	2	2	2	19.3
3136	2	42	3	5	2	1	3	1	1	0	1	1	2	2	25.2
3137	1	42	12	8	2	1	2	3	1	1	2	2	2	1	25.6
3139	1	46	6	7	0	1	1	1	3	1	2	2	2	3	22.6
3141	2	28	15	7	1	1	3	3	1	0	1	3	2	1	20.5
3142	2	28	16	8	1	1	3	3	1	1	2	2	2	1	18.8
3143	2	51	0	7	1	1	3	1	1	0	2	2	2	3	21.1
3144	2	38	9	7.5	2	1	1	1	1	0	2	3	1	2	19.8
3145	1	53	12	7	2	1	2	3	2	0	2	2	2	1	23.8
3146	2	57	4	6	4	1	3	1	1	0	2	2	2	3	23.9
3147	1	45	9	10	0.5	1	3	1	3	1	1	1	3	3	20.6
3148	2	56	0	9	1	1	3	2	1	0	2	3	2	3	21.9
3149	1	52	9	6	2	1	3	2	3	1	1	2	2	2	24.7
3150	1	57	9	6.5	3.5	1	1	2	3	1	1	1	2	1	24.9
3151	2	55	0	6.5	1	1	3	1	1	0	2	1	2	2	27.3
3153	2	39	9	9	2.5	1	3	1	1	0	2	2	2	1	20.5
3156	2	42	6	6		1	3	1	1	0	3	1	3	3	27
3157	2	42	6	8	2	1	3	1	1	0	1	2	2	3	26.1
3158	2	55	9	8	1	1	3	1	1	0	3	2	2	3	20.7
3159	2	43	6	3	1	1	3	1	1	1	3	3	2	1	25
3160	2	63	9	2.5	1.5	1	3	1	1	0	1	3	2	3	23.1
3162	1	53	12	8	1	1	3	1	3	1	1	2	2	2	21.1
3163	1	48	9	6	1	1	3	1	3	1	3	1	2	2	28.6
3164	2	55	10	6.5	1.5	1	3	3	1	0	2	3	2	2	27.3
3165	1	55	9	7	1	1	3	1	3	1	2	2	2	1	19.1
3166	2	56	0	6	0.5	1	3	3	1	0	2	2	3	3	21.4
3168	2	43	12	8	1.5	1	3	3	1	0	1	2	2	2	21.5
3169	1	38	9	6	2	1	3	1	3	1	2	3	2	2	18.2
3170	2	53	6	4.5	3.5	1	3	1	1	0	2	2	2	1	22.2
3171	2	42	5	8	2	1	3	1	1	0	1	1	2	3	24.4
3172	1	60	6	7	5	1	3	1	3	0	2	3	2	2	30.1
3173	1	62	6	4		1	3	1	1	0	2	2	2	3	17.7
3174	2	45	9	5	4	1	3	1	1	0	3	3	3	3	22.9
3176	1	34	16	7	1	1	2		3	1	1	2	2	1	25.4
3177	1	64	12	7	2	1	3	1	3	1	3	1	2	1	31.9
3178	2	46	3	9	2	1	3	1	1	0	3	1	2	3	16.7
3180	1	38	9	8		1	3	1	3	1	3	1	2	2	22.2
3181	2	39		6	3	1	3	1	1	1	1	1	2	2	19.3
3182	1	56	6	6	1	1	1	2	3	1	3	3	3	1	23.8
3183	2	38	9	8	2	1	3	3	1	0	2	2	2	2	25.6
3184	1	49	9	6	3	1	3	1	3	1	3	1	2	1	27.3
3185	2	47	3	10	2	1	3	1	1	0	1	3	3	2	21.3
3186	1	50	9	6	1	1	1	1	3	0	2	3	2	3	25.8
3187	2	39	9	3.5	2.5	1	3	1	1	0	1	2	2	2	19.6
3188	1	39	11	9.5	1	1	3	1	3	0	2	2	2	2	25.8
3189	1	54	9	7	2	1	1	2	3	1	2	2	2	2	16.2
3190	2	46	9	6	2.5	1	3	3	1	0	1	1	2	1	23
3191	2	40	9	4	2	1	3	1	1	0	2	3	2	1	26.8
3192	2	51	0	4	1	1	3	1	1	0	1	3	2	3	24.3
3193	2	62	9	5		1	1	3	1	0	1	2	1	1	28.2
3194	1	51	9	10	3	0	1	1	2	1	2	2	1	2	20.9
3195	2	44	9	8	1.5	1	3	1	1	1	1	1	1	2	25
3196	2	44	9	12	3	1	3	3	1	0	1	3	2	1	20.6
3198	2	40	11	7	1.5	1	3	1	1	0	2	2	2	3	24.7
3199	2	62	9	6	1.5	1	1	3	1	0	3	2	2	1	24.3
3201	2	54	6	10	2	0	3	1	1	0	3	2	2	2	28.2
3202	2	26	9	7	2	1	3	1	1	0	2	3	2	2	19.4
3203	2	40	6	8	4	1	3	1	1	0	1	2	2	2	21.9
3204	1	65	6	6	2	1	3	1	1	0	2	3	2	3	22.9
3205	2	61	2	9	1	1	3	3	1	0	2	3	3	3	23.8
3206	1	41	9	6	3	1	3	1	2	1	1	2	2	2	24.6
3207	2	28	16	8	2	1	3	3	1	1	1	2	2	1	23.6
3208	1	43	12	8	2	1	2	2	3	1	3	2	2	1	26.6
3209	1	44	6	8	2.5	1	3	2	3	1	3	3	2	1	21.7
3210	2	41	9	7	2	1	1	1	1	0	1	2	2	2	21.8
3211	2	65	8	5.5	2.5	1	3	3	1	1	1	3	2	3	27.9
3213	2	44	6	8	2.5	1	3	1	1	0	3	3	2	2	27.8
3214	1	54	9	6.5	3	1	1	1	1	0	2	3	2	1	22.6
3215	1	51	12	8	2.5	1	1	1	3	1	2	3	2	1	26.7
3216	2	43	9	8	3	1	3	1	1	0	2	2	2	2	24.7
3217	2	51	0	2.5	0	1	3	1	1	1	1	2	2	3	21.2
3218	2	44	9	7	2	1	1	2	1	0	1	1	2	2	21.1
3219	1	36	9	7	3	1	3	1	1	1	1	2	2	3	22
3220	2	59	2	5	1	1	1	3	1	0	3	1	2	3	29.4
3221	2	48	6	9	1.5	1	3	1	1	0	1	2	2	2	32.2
3222	1	50	6	8	1.5	1	3	2	3	1	1	2	2	2	22.2
3223	2	44	9	4.5	2.5	1	3	1	1	1	1	2	2	2	22.2
3224	2	57	3	6	1	1	3	1	1	1	2	2	2	3	20.2
3226	1	54	12	8	1	1	3	1	3	1	1	1	2	1	17.9
3227	2	53	0	4	1	1	1	1	1	0	2	3	2	3	26.1
3228	1	43	9	8	2	1	3	1	3	0	2	2	3	3	20.8
3229	2	44	6	4	1	1	3	1	1	0	1	1	2	3	21.9
3230	2	33	6	7.5	2.5	1	3	1	1	1	1	2	1	3	18
3231	1	55	9	7	2	1	2	2	3	1	3	1	2	1	26.8
3232	2	39	9	10	3	1	3	1	1	0	2	3	3	1	23.6
3234	2	48	0	8	2	1	3	1	1	0	2	3	2	2	27.2
3235	2	57	9	5	0.5	1	1	1	1	0	1	2	2	2	21
3236	2	51	12	7	2	1	3	1	1	0	2	2	2	2	19.9
3237	2	58	0	6	2	1	3	1	1	0	1	2	2	3	17.5
3238	2	52	0	6	1	1	1	1	1	0	1	3	2	3	23.9
3239	1	48	9	4	2	1	3	1	3	1	2	1	2	2	22.3
3240	2	43	9	8	2.5	1	3	1	1	0	1	2	1	2	22.9
3242	1	51	6	10		1	1	3	3	0	2	3	3	1	22.6
3243	2	50	6	5	2	1	3	3	1	0	1	2	2	2	18.4
3244	2	30	9	10	2.5	1	1	3	1	0	2	2	2	3	19.6
3245	2	46	9	9	2.5	1	3	1	1	0	1	2	2	3	20.7
3246	1	38	12	6	4	1	3	1	3	1	1	1	2	1	20.6
3247	2	60	2	6	2.5	1	3	3	1	0	3	2	1	2	16.3
3248	2	46	6	9	3	1	3	1	1	0	2	2	2	1	22
3249	2	58	0	7	2	1	3	1	1	0	2	2	2	3	25.1
3250	2	55	12	2	0	1	3	1	1	0	3	2	3	2	29.1
3251	2	45	9	7.5	3.5	1	3	1	1	0	2	2	2	3	22.7
3252	2	54	6	5	3	1	3	1	1	1	3	2	2	2	19
3254	2	65	0	3	0.5	1	3	2	3	0	2	3	3	3	21.3
3256	2	44	9	9	3	1	3	1	1	1	2	3	2	1	27.5
3257	2	55	9	6.5	3.5	1	3	1	1	0	2	2	3	1	25
3258	2	58	10	4	3	1	1	2	1	0	2	2	2	2	25.2
3259	1	43	9	5	3	1	3	1	3	0	2	1	2	2	25
3260	2	45	9	7	1	1	3	1	1	0	2	3	2	2	16.9
3261	2	40	9	10	3	1	3	1	1	0	2	2	2	2	20.2
3264	2	46	9	4.5	0	1	1	3	1	0	2	3	3	3	29
3265	1	60	12	4.5	1.5	1	3	3	3	1	2	1	2	1	23.4
3266	1	62	10	9	1	1	1	1	1	0	3	1	2	3	22.9
3267	2	51	4	8	2	1	3	1	1	0	1	1	2	2	21.5
3268	2	45	6	3	10	1	3	1	1	0	3	3	3	3	27.9
3269	1	54	12	4.5	2	1	1	1	3	1	2	1	2	1	18.9
3270	2	50	9	8	3	1	3	1	1	0	1	2	2	2	21.1
3271	2	40	6	7.5	4.5	1	3	1	1	0	2	2	3	2	22.2
3272	1	59	6	5.5	2	1	3	1	1	1	2	2	2	3	24.8
3273	1	51	12	8	3	1	3	1	3	1	1	1	2	1	20.4
3274	2	49	9	9	3	1	3	1	1	1	2	2	2	2	25.3
3275	2	54	3	6	2.5	1	3	1	1	0	2	3	2	2	22.2
3276	2	25	9	9	3.5	1	3	1	1	1	3	3	3	2	17.9
3277	1	23	6	9	6	1	3	1	3	1	1	2	2	3	19.8
3278	2	59	6	8	0.5	1	3	1	1	1	1	2	2	3	22.7
3279	1	57	9	6	2	1	1	1	3	1	1	1	1	3	25.3
3280	1	25	16	7	1	0	2		1	1	1	2	2	1	19.8
3281	1	46	8	6	2	1	1	2	3	1	3	1	1	1	26.7
3282	1	47	9	7	4	1	3	2	3	1	2	1	2	2	18
3283	2	60	3	6	1	1	3	2	1	0	2	2	2	3	26.2
3284	1	60	9	9	0.5	1	1	1	3	0	1	1	2	2	22.1
3285	1	34	9	7	3	1	3	3	1	1	2	2	2	2	24.1
3286	2	47	2			1								3	20.2
3287	1	43	9	10	2	1	3	1	3	1	3	2	2	1	25.8
3288	1	35	12	9	3	1	1	1	3	1	1	2	2	2	20.9
3289	2	54	6		3	1	3	1	1	0	2	2	2	3	21.3
3290	2	54	16	3	0	1	2	3	1	0	3	3	2	1	24.9
3291	2	51	9	7	1	1	3	1	1	0	1	2	1	3	21.3
3292	1	23	0	8	0.5	0	1	3	1	0	3	1	2	3	16.9
3293	2	47	5	2	1.5	1	3	1	1	0	1	2	2	2	22.3
3294	2	52	9	3.5	1.5	1	3	1	1	1	2	2	2	1	24.9
4001	1	25	12	5.5	2.5	1	1	2	3	0	2	3	2	1	19.8
4002	2	34	9	8	2	1	3	1	1	0	2	2	2	2	21.9
4003	1	42	6	7	2	1	3	1	3	1	2	1	2	1	20.1
4004	2	37	9	7	2	1	3	1	1	0	3	2	2	2	23.7
4005	1	64	9	8	2	0	1	3	3	1	1	3	2	3	17
4006	1	56	9	6	1	1	1	2	2		2	2	3	2	20.8
4007	2	59	9	6	3	1	3	2	1	0	2	3	3	2	23.4
4008	2	45	12	8	3.5	1	3	1	1	0	2	2	2	2	22.1
4009	2	43	6	9	1.5	1	3	1	1	0	3	2	2	2	22
4010	2	64	0	5		1	3	1	1	0	3	2	2	3	24
4011	2	25	6	10	1.5	1	3	1	1	0	1	3	2	2	17.6
4012	1	25	6	10	1.5	1	3	1	1	0	1	3	2	3	19.8
4013	2	35	9	9	1.5	1	3	1	1	0	2	2	2	3	22.3
4014	2	39	6	9	3.5	1	3	1	1	0	1	2	2	3	22.6
4015	1	39	10	8	3	1	3		3	0	1	1	3	2	19.5
4016	2	39	6	9.5	3	1	3		1	0	2	2	2	2	23.9
4017	2	45	6	5	2	1	3	1	1	1	1	2	1	2	19.7
4018	2	44	3	10	3	1	3	1	1	0	1	2	1	2	19.3
4019	2	53	5	7	1	1	3	1	1	0	2	1	1	2	28.7
4020	2	63	0	3.5	0.5	1	3	1	1	0	3	2	3	3	23.1
4021	2	40	6	8	3.5	1	3	1	1	0	3	2	2	3	19.1
4022	2	52	6	7.5	4.5	1	3	1	1	0	2	2	2	2	22.8
4023	2	47	1	4	5	1	3	1	1	1	2	1	2	2	26.7
4024	2	62	2	7	2	1	3	1	1	0	1	1	3	3	17.3
4025	1	53	1	5	1	1	3	1	3	1	1	1	2	3	19
4026	2	54	0	5	1	1	3	1	1	1	2	3	2	3	20.6
4027	2	58		3	1	1	3	1	1	0	1	1	1	2	18.2
4028	2	41	6	6	1	1	3	1	1	0	3	1	3	3	20.4
4029	1	34	9	6	3	1	3	1	1	1	3	2	2	1	19.9
4030	2	42	6	9	1.5	1	3	1	1	0	2	2	2	2	20.8
4031	1	47	9	8	8	1	3	1	3	1	1	2	2	2	18.2
4032	2	43		8	1	1	3	1	1	0	2	2	2	2	22.4
4033	2	38	6	8.5	2.5	1	3	1	1	0	2	2	2	3	23.7
4034	1	42	4	6	2.5	1	3	1	3	1	2	1	2	3	23.3
4035	2	52	0	2	6	1	3	1	1	0	1	1	2	3	25.9
4036	1	55	9	8	3	1	3	1	3	1	1	2	1	2	20.9
4037	1	60	6	7	2	1	3	1	3	0	1	2	2	2	23.3
4038	2	21	4	6.5	1.5	1	3	3	1	0	2	2	2	2	15.2
4039	2	43	6	8		1	3	1	1	0	2	1	2	3	22.6
4041	2	33	8	8	2	1	3	1	1	0	3	3	2	2	22.3
4042	2	60	0	5	2	0	1	3	1	0	1	3	2	3	23.8
4043	2	48	6	8	2	1	3	1	1	0	2	2	2	2	23
4044	1	41	6	6	2	1	3	1	1	0	1	1	2	2	20.4
4045	2	53	6	4	1	1	3	1	1	0	1	2	2	3	20
4046	2	27	6	7.5	2.5	1	3	1	1	0	1	2	3	2	18.1
4048	1	33	9	7	4	1	3	1	3	1	3	1	2	2	28
4049	1	60	9	7	1	0	3	1	3	0	1	3	3	3	24.6
4050	2	52	12	8.5	0	1	3	1	1	0	1	1	3	1	22.4
4051	2	44	9	9	2	1	3	1	1	0	2	2	2	1	22.3
4052	2	61	6	8	0.5	1	3	1	1	0	1	2	2	3	22.2
4053	2	45	9	6	3	1	3	1	1	0	1	2	3	2	21.7
4054	1	52	12	3	3	1	3	2	2	1	1	2	1	1	23.7
4055	2	32	0	8	3	1	3	1	1	0	3	2	3	3	23.9
4056	2	51	9	8	2	1	3	1	1	0	1	2	2	2	24.4
4057	2	38	6	6	3	1	3	1	1	0	1	3	2	2	19.8
4058	2	48	6	10	0.5	1	3	1	1	0	1	3	3	2	20.9
4059	1	50	9	6	0.5	1	3	3	3	1	2	2	2	2	19.1
4060	2	48	9	8	5	1	3	1	1	0	3	3	3	2	20.9
4061	2	55	5	6	2	1	3	1	1	1	1	2	2	3	20.7
4063	1	59	0	9	2	1	3	1	1	1	2	2	2	2	22.2
4064	2	35	4	8	1	1	3	1	1	0	2	2	3	2	21.5
4065	1	48	9	5.5	4.5	1	3	1	1	1	1	2	2	3	27.8
4066	2	47	9	9	6	1	3	1	1	0	1	1	2	1	25.8
4067	2	56	0	8	0.5	1	1	1	1	1	2	2	2	3	24.7
4068	1	44	6	8	2	1	3	1	1	1	1	1	3	2	23.8
4069	2	46	5	7	2	1	3	1	1	0	2	2	2	3	25.2
4070	2	46	9	8	3	1	3	1	1	1	2	2	2	2	21.8
4071	2	57	0	8	1	1	3	1	1	1	1	1	1	3	22.4
4073	2	50	3	7	2.5	1	3	1	1	0	2	2	2	2	27.2
4074	2	50	7	4	1	1	3	1	1	0	3	3	3	2	20.2
4075	1	52	12	8	2	1	3	1	3	1	2	2	2	1	23
4076	2	24	9	7	2.5	1	2	3	1	0	2	3	2	2	19.3
4077	2	37	6	8	3	1	3	1	1	0	2	2	2	1	28.6
4078	2	43	5	9	2	1	3	2	1	1	1	2	2	2	25.6
4079	1	45	3	12	3.5	1	3	2	3	1	1	2	2	2	20.7
4080	2	39	0	7	1	1	3	3	1	0	1	3	2	3	23.6
4081	1	57	6	6	0.5	1	1	2	3	1	2	1	1	2	26.5
4082	2	55	9	12	2	1	3	1	1	0	1	2	1	1	18.4
4084	1	41	9	12	3	1	3	1	3	0	2	1	2	2	19.7
4085	2	43	3	7.5	1	1	3	1	1	0	2	2	2	3	22.3
4086	2	55	12	7	1.5	1	3	2	1	0	3	3	2	2	20.9
4087	2	26	6	9	6.5	1	3	2	1	0	2	3	2	3	22.6
4088	1	34	9	8	1	1	3	2	3	1	2	2	2	1	22.2
4090	2	39	6	8	1	1	1	3	1	0	3	3	3	1	31
4091	2	63	4	5.5	0.5	1	3	1	1	0	1	2	1	2	20.5
4092	1	56	7	5	3	1	2	2	2	1	2	2	2	3	22.7
4093	2	56	0	6	4	1	3	1	1	0	2	2	3	3	22.7
4094	1	42	5	8	6	1	3	1	3	1	2	2	2	1	21.3
4095	2	46	9	8	3	1	3	1	1	0	1	2	2	1	21.7
4096	1	56	9	8	99.9	1	3	2	3	1	2	2	2	3	19
4097	1	47	6	8	2	1	1	1	3	1	1	2	2	1	20.2
4098	2	47	9	8.5	2.5	1	3	1	1	0	2	3	3	1	28.4
4099	2	59	0	7	2	0	3	1	1	0	2	1	2	3	25.6
4100	2	46	7	6	2.5	1	3	1	1	0	2	1	1	2	23.2
4101	1	47	4	7.5	3	1	3	1	3	0	1	2	2	2	20.8
4102	2	61	0	5	1	1	3	1	1	0	2	2	3	3	19.5
4103	2	46	9	8	1	1	3	1	1	0	2	2	2	2	31
4104	2	42	5	8	3	1	3	1	1	0	1	2	2	2	23.8
4105	2	47	9	5	5	1	3	1	1	1	1	3	2	3	21.5
4106	1	48	9	3	5	1	3	1	1	1	1	1	2	3	23.7
4107	2	37	9	10	3	1	3	1	1	0	2	2	2	1	19.4
4108	2	59	0	10		1	3	1	1	0	2	3	3	3	28.6
4109	2	58	0	6	2	1	3	1		0	2	2	2	3	21.9
4110	2	38	6	8	1	1	1	1	1	0	2	3	2	3	21.3
4111	1	37	9	5	1	1	3	1	3	1	1	1	2	2	19.5
4112	2	58	4	5	1	1	3	3	1	0	2	2	2	3	21.6
4113	2	48	9	6	5	1	3	1	2	1	1	1	2	3	26.7
4114	1	49	12	11	3	1	3	1	3	1	1	2	2	1	22.7
4115	2	25	6	8	3	1	3	3	1	0	1	2	2	1	23.6
4116	2	43	6	7	2	1	3	1	1	0	2	2	2	3	22.7
4117	2	41	0	10	1	1	3	1	1	1	1	2	2	3	20.7
4118	2	52	0	8.5	2	1	3	2	1	0	2	2	2	3	21.9
4119	1	57	1	6	1.5	1	3	1	2	0	2	1	2	3	22.9
4120	2	39	6	5	3.5	1	1	1	1	0	1	1	1	2	19.2
4121	2	50	3	2	3	1	3	3	1	0	1	1	2	2	19.1
4122	2	36	9	8	1	1	3	1	1	0	2	2	1	2	27
4123	2	61	0	3		1	3	1	1	1	1	3	3	3	23.9
4124	2	34	6	7	4	1	3	3	1	0	2	3	2	2	22.8
4125	1	54	9	7.5	2.5	1	3	1	1	1	2	2	2	2	18.5
4126	1	58	5	12	3	1	1	2	3	1	1	1	2	2	20.1
4127	2	44	3	9	2	1	3	3	1	0	2	2	2	2	21.4
4128	2	54	0	3.5	1.5	1	3	1	1	0	2	2	2	3	20.2
4129	1	34	9	6	3	1	3	1	3	1	3	1	3	1	20.1
4130	1	55	6	5	5	0	3	1	1	0	1	3	2	3	19.2
4131	1	41	9	7.5	3.5	1	3	1	3	1	2	1	2	2	29.7
4132	1	40	6	3	2	1	3	1	3	1	2	1	2	2	21.1
4133	2	40	4	7	1	1	3	1	1	0	2	2	2	3	23.5
4134	2	42	0	7	1	1	3	1	1	0	1	2	1	3	21.1
4135	2	61	0			1								3	25.1
4136	2	44	1	6	2.5	1	3	1	1	1	2	2	2	3	17.6
4137	2	47	6	5	0.5	1	3	1	1	0	1	1	1	3	20.4
4138	2	20	9	10	2.5	1	3	3	1	0	2	3	2	1	16.8
4139	2	49	6	10	2	1	3	1	1	0	1	1	2	2	23.4
4140	2	49	1	5	3	1	3	1		1	1	2	2	2	23.8
4141	2	42	9	8	2	1	3	1	1	0	1	3	2	2	22.1
4142	1	61	12	4.5	1	0	3	1	1	0	1	2	2	2	19.5
4143	2	24	6	8		1	3	2	1	0	1	2	2	3	27.4
4144	1	58	9	8	1	1	3	1	3	0	1	3	2	2	17.5
4147	1	52	12	10	4.5	1	3	2	3	1	3	3	2	2	19
4149	2	43	6	9	2	1	3	1	1	0	1	1	2	3	22.7
4150	1	60	4	6	3.5	1	3	1	3	0	1	2	2	1	22.4
4151	2	42	6	7	2	1	3	1	1	0	2	2	2	2	22
4152	2	41	0	6	0	1	3	1	1	0	2	2	2	3	22.6
4153	1	38	9	10	1	1		1	3	0	1	1	1	2	18.8
4154	2	38	9	7	1	1	3	1	1	0	2	3	1	1	22.6
4155	2	42	4	8	3	1	3	1	1	0	2	2	2	2	23.2
4156	2	25	9	7.5	4.5	1	3	2	1	0	2	2	2	1	21.6
4157	1	63	3	8	3	0	3	1	1	0	3	1	3	2	21.2
4158	2	54	6	4	1	1	3	1	1	0	1	3	2	3	18.5
4159	2	50	6	9	2.5	0	3	1	1	0	1	3	2	2	19.2
4160	2	37	9	9	2.5	1	3	1	1	0	2	2	2	3	22.9
4161	1	37	9	8	3	1	3	1	3	1	3	3	3	1	25
4162	2	61	0	5.5	1	1	3	1	1	0	1	3	3	3	18
4163	2	38	6	12	0.5	1	3	1	1	0	1	3	1	2	24
4164	2	55	0	6	1	1	3	1	1	0	1	1	1	2	24.9
4165	2	43	0	10	2	1	3	1	1	0	1	2	2	3	19.3
4166	2	41	9	6	1	1	3	1	1	0	2	2	2	1	21.8
4167	2	56	0	5	1	1	1	2	1	0	3	3	3	3	24
4168	2	33	9	8		1	1	1	1	0	1	3	2	2	21.4
4169	2	41	3	5.5	2.5	1	3	1	1	1	2	2	2	3	19.7
4170	2	64	0	6	2	1	3	1	1	0	2	3	3	3	24.4
4171	1	36	8	3	7	1	2	2	3	0	3	2	2	1	22.1
4172	2	40	9	8	2	1	3	1	1	0	1	1	2	1	21.1
4174	2	40	9	5.5	3.5	1	3	1	1	0	2	2	1	1	22.3
4175	1	43	12	7	1	1	3	1	3	1	2	1	2	1	20
4176	2	43	0	10	3	1	3	1	1	0	1	2	2	2	18.9
4177	1	61	9	7	5	1	3	1	3	1	2	1	2	3	22.3
4178	1	31	9	4	8	1	3	3	3	1	3	2	2	2	28.1
4179	1	38	6	4	3	1	3	1	3	1	2	1	2	3	20.6
4180	2	37	4	10	1.5	1	3	1	1	0	1	3	2	2	19.9
4181	1	28	9	4.5	1.5	1	3	3	3	1	2	1	3	1	25.2
4182	2	56	7	8	2	1	3	1	1	0	1	2	2	2	23.2
4183	2	54	6	7	1	1	3	1	1	0	1	1	2	1	21.4
4185	1	37	12	8	1	1	2	1	1	1	1	2	2	2	24.6
4187	2	46	7	7	1	1	3	1	1	0	1	1	2	1	24.9
4189	2	40	6	8	3	1	3	1	1	0	2	2	1	2	19.5
4190	2	48	0	3	1	1	1	1	1	0	1	1	2	3	22.1
4191	2	44	9	2.5	3	1	3	1	1	0	2	3	3	2	24.7
4193	2	57	0	3	0.5	1	3	1	1	1	1	3	2	3	25.8
4194	1	61	2	5	0.5	1	3	1	1	0	1	1	1	3	21.6
4195	2	40	4	7	2	1	3	1	1	0	1	2	2	3	21
4197	2	36	6	10	1.5	1	3	1	1	0	1	3	3	3	18.2
4198	1	63	9	8	2	1	3	1	3	0	1	2	2	2	24.4
4199	2	40	5	7	2.5	1	3	1	1	0	1	2	2	3	18.4
4200	2	49	9	10	0	1	3		1	0	2	3	2	1	24.7
4201	2	44	5	8	3	1	3	3	1	0	1	2	2	3	22.5
4202	2	46	9	10	5	1	3	1	1	0	1	2	1	2	19.9
4203	2	31	5	7	2	1	3	1	1	0	1	2	1	2	22.6
4204	2	53	4	5	1	1	3	1	1	0	1	2	2	3	26.7
4205	1	56	9	4	1	1	3	1	3	0	1	1	2	2	21.8
4206	2	47	6	6.5	2.5	1	3	1	1	0	1	3	3	2	22.8
4207	2	44	12	7.5	1.5	1	3	1	1	1	2	2	1	2	23.8
4208	2	60	0	8	1	1	3	1	1	0	2	1	2	3	25.5
4209	2	61	3	7	1.5	1	3	1	1	1	1	3	2	3	18.5
4210	1	64	9	8	0	1	3	1	3	0	2	2	2	1	18.7
4211	2	23	9	7	1	1	3	3	1	0	2	3	3	1	19.9
4213	1	54	10	7	1.5	1	1	3	3	1	1	2	2	1	20.2
4214	1	45	9	8	1	1	3	1	2	1	2	1	2	1	26
4216	2	45	6	8	2.5	1	3	1	1	0	1	2	2	1	25.1
4217	1	27	9	7	3	1	2	2	3	1	1	2	2	2	18.8
4218	1	53	12	8	4	1	3	1	1	1	1	1	2	2	20.2
4220	2	52	0	8	4	1	3	1	3	1	1	3	2	3	19.3
4221	1	53	9	6	1.5	1	3	1	3	1	2	1	2	3	24.2
4223	2	63	0	5.5	2	0	3	3	1	0	2	2	2	3	17.4
4224	2	62	0	3	0.5	1	3	1	1	0	1	2	2	3	25.5
4225	1	44	5	0.8	3	1	3	1	3	0	1	1	2	2	21.5
4226	2	64	0	5	2	1	3	3	1	0	1	2	2	3	22.1
4227	1	20	9	8	4	0	1	1	3	0	1	1	2	1	18.5
4228	1	55	9	7	1	1	3	3	3	0	1	1	2	1	18.7
4229	2	54	9	7	1	1	3	1	1	0	1	2	2	1	20.5
4232	1	52	9	8.5	2	1	1	1	3	0	1	1	2	2	20.6
4233	2	41	4	9	1	1	3	1	1	0	1	2	2	2	21.4
4234	2	24	9	9	2	1	3	3	1	0	2	2	2	1	21.4
4235	1	56	4	6	1	1	3	1	3	1	2	1	2	2	20.1
4236	2	54	9	4	1	1	3	1	1	0	1	1	2	2	21.7
4237	2	45	9	5.5	1	1	3	1	1	0	1	2	2	2	22.6
4238	1	44	12	8	4	1	3	1	3	0	1	1	3	2	20.4
4239	2	40	4	12	2	1	3	1	1	0	1	3	2	3	23.6
4240	1	63	0	2	0.5	1	1	3	3	1	2	2	3	3	22.3
4241	2	60	0	8		1	3	1	1	0	1	2	3	3	18.6
4242	1	53	9	8	3	1	3	1	3	1	1	1	2	2	18.1
4244	2	28	15	10	2	1	1	3	1	0	1	3	3	1	20.1
4245	2	49	12	10	0.5	1	3	1	1	1	2	3	2	1	24.8
4246	2	44	6	6	1.5	1	3	2	1	0	1	1	2	3	21.5
4247	1	51	9	7	2	1	1	3	3	1	1	2	2	2	20.1
4248	2	48	9	8	2	1	3	1	1	0	1	2	2	1	27.2
4249	1	43	8	7	4	1	3	1	3	1	2	1	2	1	20.4
4250	2	49	9	5.5	4	1	3	1	1	0	2	1	2	2	27.1
4251	2	43	6	8	1.5	1	3	1	1	0	1	2	2	2	21.3
4252	1	51	12	6.5	3	1	3	1	3	1	1	2	2	2	18.3
4253	2	42	3	9	2	1	3	1	1	0	1	1	2	2	25.1
4254	2	44	9	7.5	0.5	1	3	1	1	0	2	3	3	2	22.3
4256	1	46	5	4	2	1	3	1	1	0	1	1	2	3	21.1
4257	1	61	9	6.5	2.5	1	1	3	2	1	2	2	2	2	27
4258	2	56	0	9	0	1	3	2	1	1	1	2	2	3	27.4
4259	2	48												2	23.9
4260	2	44	9	8	4	1	3	1	1	0	2	2	2	1	22.8
4261	2	65	3	7	2	1	3	1	1	0	2	3	3	3	29
4262	2	48	9	8	2	1	3	1	1	0	1	2	2	2	23.7
4263	2	38	10	8	2	1	3	1	1	0	3	1	2	2	23.6
4264	2	36	6	8	3	1	1	2	1	0	2	3	2	1	27.8
4265	1	48	9	7	2.5	1	3	1	3	1	2	1	2	2	22.2
4266	2	45	9	8	3	1	3	1	1	0	1	2	1	2	18.3
4267	2	47	6	7	1	1	3	1	1	0	1	2	2	2	21.8
4268	2	37	6	9	3	1	3	1	1	0	1	2	2	2	24.1
4269	1	43	8	8	1	1	3	1	1	1	2	1	2	1	19.5
4270	2	40	3	9	2	1	3	1	1	0	3	3	2	2	21.4
4271	2	43	6	8	2	1	3	1	1	0	1	3	2	3	25.8
4273	2	19	10	10	2	0	1	3	1	0	2	3	2	1	18.7
4274	2	40	6	8	3	1	3	1	1	1	1	2	2	2	20.8
4275	1	27	15	10	2	1	1	1	1	0	1	2	3	1	19.4
4276	2	27	15	9	2.5	1	1	3	1	0	2	2	3	1	21.8
4277	1	59	5	7	2	1	3	1	1	0	1	2	2	3	24.1
4278	2	42	1	9		1	3	1	1	0	3	3	3	3	20.2
4279	2	60	0	4.5	0	1	3	1	1	0	1	3	2	2	22.6
4280	2	62	0	7	0	0	3	3	1	0	2	2	2	3	25.8
4281	1	60	9	7	1.5	1	3	1	3	1	1	1	2	2	20.9
4282	2	57	0	3.5	0	1	3	1	1	1	2	2	2	2	19.8
4283	1	44	8	7	3	1	3	1	3	1	2	2	2	2	25.7
4284	1	50	12	6	2	1	3	1	1	1	1	2	2	1	22.3
4285	2	49	9	10	4	1	3	1	1	0	2	3	2	2	26.2
4286	1	57	12	8	3	1	3	1	3	0	3	3	2	1	24.7
4287	1	61	10	9	0.5	1	1	2	1	0	1	2	1	1	23.3
4288	2	42	6	7	3	1	3	1	1	1	2	1	1	2	24.5
4289	2	39	6	7	1	1	3	1	1	0	1	2	2	2	23.7
4290	2	41	6	11	3	1	1	1	1	0	1	1	2	3	20.8
4291	1	39	12	5	0	1	3	1	3	1	3	1	2	1	21.4
4292	2	59	0	2	0.5	1	3	3	1	0	3	3	2	3	28.1
4293	2	32	6	10	2.5	1	3	1	1	0	2	2	2	3	18.4
4294	2	62	6	7	1.5	1	3	1	1	0	2	2	2	3	21
4295	2	45	6	9	1.5	1	1	1	1	1	2	1	1	3	22.7
4296	2	28	9	7	2.5	1	2	3	1	0	2	2	2	1	22.3
4297	1	33	12	8	5	1	3	3	3	1	1	2	2	1	24
4298	2	44	6	5	3	1	3	1	1	0	1	2	2	2	20.1
4299	2	40	9	8	2	1	3	1	1	0	2	2	2	1	25.8
4300	1	59	3	7	1	1	3	1	2	1	3	2	1	3	25.3
4301	2	60	2	3	1	1	3	1	1	0	1	3	2	3	24.6
4302	1	33	9	7	1	1	3	1	3	1	3	3	3	1	26.2
4303	2	41	3	5	5	1	3	1	1	0	1	3	2	3	25.6
4305	1	41	9	6	1	1	1	2	3	1	2	2	2	2	20.5
4306	2	41	9	6	2	1	3	1	1	0	1	1	2	2	20.8
4307	1	39	9	7	1	0	3	1	3	1	1	2	2	2	20.2
4308	1	54	4	3	2	1	3	1	3	1	2	2	2	3	21.6
4309	2	47	3	8	1	1	3	1	1	0	1	3	2	3	20.8
4310	2	40	9	10	2	1	3	1	1	0	1	3	2	2	19.6
4311	2	55	6	8	1	1	3	1	1	0	1	2	2	1	18
4312	1	37	9			1								3	22.6
4313	2	55	0	8		1	1	3	1	0	1	3	2	2	29.1
4314	2	41	6	10	2	1	3	1	1	0	1	1	1	2	23.3
4315	2	59	0	7.5	3.5	1	3	2	1	0	2	2	2	2	23.4
4316	2	50	6	6	0.5	1	3	1	1	0	1	1	1	2	25.6
4317	1	62	9	9	1	1	3	1	3	1	2	1	2	3	23.6
4318	2	43	6	4	3	1	3	1	1	1	3	2	1	2	21.5
4319	1	55	9	7	4	0	3	1	3	1	1	1	2	2	19.2
4320	2	60	0	9	2.5	1	3	1	1	1	1	2	2	3	20.3
4321	1	57	0	10	3	1	3	2	3	0	1	2	2	3	21.1
4322	2	52	9	8	4	1	3	3	1	0	1	2	2	1	21.2
4323	1	56	2	8	2	1	3	2	3	1	1	1	2	3	19.3
4324	1	52	12	6	2	1	3	1	3	1	3	1	2	1	20
4325	1	34	6	7	2.5	1	3	1	3	0	1	1	2	1	19.5
4326	2	39	6	10		1	3	1	1	1	2	2	1	3	28.1
4327	2	38	0	0		1	3	1	3	1	2	2	1	3	20.9
4328	1	51	6	2	0.5	1	3	1	3	1	2	1	2	3	19.5
4329	2	41	9	8	3	1	3	3	1	0	1	2	2	1	21.7
4330	2	56	6	6	1.5	1	1	1	1	0	2	3	3	2	22.2
4331	2	41	5	4	0	1	3	1	1	0	1	1	1	3	21
4332	1	41	5	9	2.5	1	3	1	3	0	1	1	2	2	21.8
4333	1	42	6	4.5	1	1	3	1	3	0	1	1	2	3	25.3
4334	1	44	9	6	3	1	2	1	1	0	1	2	3	2	20.1
4335	2	31	9	8.5	3.5	1	1	3	1	0	1	3	2	1	20.4
4337	2	48	5	8	2	1	3	1	1	1	1	1	2	2	18.8
4338	2	64	0	6	2	0	3	1	1	0	2	3	2	3	21.3
4341	1	62	8	8	1	1	2	1	3	1	1	2	1	1	18.3
4345	1	61	4	6.5	2	1	1	1	1	1	2	3	2	3	23.1
4346	1	61	4	3.5	4.5	1	3	1	3	1	2	1	1	3	22.4
4348	2	46	0	8	1	1	3	1	1	0	2	3	2	3	21.1
4349	2	52	0	4	2	1	3	1	1	1	2	1	3	3	21.6
4350	1	48	9	7	2	1	3	1	3	1	2	3	3	1	21.8
4351	2	44	6	7	2	1	3	1	1	0	1	1	2	3	20.8
4352	2	54	0	10	2	1	3	1	1	1	1	1	2	3	24.7
4353	1	58	6	10	4.5	1	3	1	1	1	2	3	2	2	24.5
4354	1	51	12	4.5	1.5	1	1	3	3	0	1	1	2	2	18.6
4355	2	38	9	9	2.5	1	1	1	1	0	1	2	2	3	20.2
4356	1	19	6	9	3.5	0	3	1	3	1	3	2	2	3	23.3
4357	2	40	9	7	3.5	1	3	1	1	0	2	3	2	3	21.4
4358	1	61	5	8	2.5	1	3	1	3	1	1	1	2	2	18.1
4359	2	56	0	8	2	1	3	1	1	0	1	2	2	3	16.6
4360	1	24	9	10	3	0	3	2	3	0	2	2	2	1	19.7
4361	2	43	9	7.5	0	1	1	2	1	0	1	3	2	2	18.2
4362	2	45	0	9	2	1	3	1	1	0	2	2	2	3	18.9
4364	2	39	4	6	2	1	3	1	1	0	1	2	1	1	20
4365	1	34	6	6	4	1	3	1	3	1	1	1	2	2	22.7
4366	1	43	6	8	0	1	3	1	3	1	2	1	2	3	19.1
4367	2	31	9	6.5	0.5	1	3	1	1	0	1	2	2	2	29.3
4368	1	58	2	9	2	1	3	1	3	1	1	1	1	2	23.4
4369	2	52	12	7	0.5	0	1	2	1	0	1	2	2	1	24.1
4370	1	31	9	12	3	1	3	1	3	0	3	3	3	1	17.9
4371	1	45	12	7	3	1	3	1	1	0	2	1	2	1	21.2
4372	1	34	12	7	2	1	3	1	3	1	2	3	3	1	22.3
4373	2	38	0	11	0	1	3	1	1	0	1	2	2	3	21.3
4374	2	60	6	8	1	1	3	1	1	1	1	3	2	3	18
4375	1	23	12	10	1	1	3	3	1	0	3	2	2	1	22.7
4377	2	46	9	6.5	0.5	1	3	1	1	1	3	2	2	2	25.3
4378	1	53	0	7.5	0.5	1	3	3	3	0	3	2	3	3	28.9
4379	2	45	3	4.5	4.5	1	3	1	1	0	2	3	3	2	25.6
4380	1	40	9	8	1.5	1	3	1	3	0	2	1	2	3	21.5
4381	1	71	3	10	2	1	1	3	3	1	1	1	3	3	19.6
4382	2	47	9	4.5	2.5		3	1	1	0	2	2	2	2	23.1
4384	1	24	9	8	2	1	3	2	3	0	1	3	2	2	24.5
4385	2	46	6	9.5	1.5	1	3	1	1	1	1	2	2	1	22.9
4386	2	32	6	7	2	1	3	3	1	0	2	3	2	2	21.3
4387	1	57	9	7	1.5	1	3	1	3	1	1	1	2	2	18.9
4388	2	63	0	9.5	0.5	1	3	1	1	0	2	2	2	3	19.5
4389	2	43	6	6	3	1	3	1	1	0	1	3	2	1	23.4
4390	1	46												2	23.5
5001	2	52	12	10	1	1	3	1	1	0	1	2	2	1	23
5002	1	65	9	7	2	0	1	1	2	1	2	1	2	1	20.5
5003	2	60	4	9	3.5	1	3	3	1	0	2	3	2	2	21.8
5004	2	60	7	6	0	1	3	1	1	0	2	2	2	1	19.7
5005	1	61	4	6	3	1	1	3	3	1	2	2	2	2	23.2
5006	1	48	12	6	4	1	3	1	3	1	2	3	2	1	25.9
5007	1	55	7	5	1	1	3	1	3	0	3	3	3	2	29.8
5008	1	62	0	8	0	1	1	1	1	1	1	1	2	3	21.3
5010	1	80	0	4.5	1	0	1	3	1	0	1	2	2	3	22.3
5011	1	55	12	6	3	1	3	1	3	1	3	1	3	1	24.6
5012	1	62	9	6	2	1	3	1	1	1	2	2	3	3	22.6
5013	2	36	9	8	1	1	3	2	1	0	2	2	2	2	17.3
5014	1	56	6	8	2.5	1	3	1	3	0	1	2	1	1	25.1
5015	2	57	2	6	2	1	2	1	1	0	2	2	2	3	29.6
5016	2	57	0	3	1.5	1	3	1	1	0	2	2	2	2	20.2
5018	1	61	0	7	1.5	1	2	3	3	0	2	2	2	3	30
5019	1	49	5	7	3	1	3	1	3	1	1	1	1	3	21.9
5020	2	36	9	3	5	1	3	1	1	0	1	3	3	3	21.8
5022	1	43	12	6	3	1	3	3	3	1	1	2	2	1	25.3
5023	1	20	15	8	3.5	0	3	2	1	0	3	3	2	1	17.1
5024	2	47	9	7	0.5	1	3	1	1	0	1	2	2	2	24.6
5026	2	42	9	11	2	1	3	1	1	1	2	3	3	2	25.4
5028	1	61	12	5	3	1	1	3	1	1	1	3	2	2	25.9
5029	1	62	0	6	1.5	1	1	1			1	2	3	3	22.8
5030	2	41	6	8	1	1	3	1	1	0	2	3	2	3	23.5
5032	1	54	9	6	6	1	1	1	2	1	3	2	3	2	22.2
5033	2	71	6	4	2	1	3	1	1	0	1	2	2	3	21.2
5034	2	66	0	9	1.5	1	3	1	1	0	2	3	2	3	24.5
5035	1	55	9	6	2	1	3	1	1	0	1	2	2	1	22.9
5036	1	57	5	8	2	1	3	3	1	0	1	3	3	3	20.3
5037	1	64	9	6	3	1	3	1	3	1	2	2	2	1	19.4
5038	2	52	9	4	2	1	3	1	1	0	1	1	3	2	19.6
5039	2	62	6	7	1	1	3	1	1	0	1	2	2	1	25.6
5040	2	56	2	6	0.5	1	3	1	1	0	1	3	2	1	17
5041	2	48	9	8	0	1	3	1	1	0	1	1	2	2	22.9
5042	2	57	9	8	1	1	3	1	1	0	2	2	2	3	23.7
5043	2	57	0	10	2	0	3	1	1	1	2	2	2	3	27.1
5045	2	40	6	7.5	1.5	1	3	1	1	0	1	2	2	2	19
5046	2	48	9	9	2	1	3	3	1	0	2	1	2	1	24.5
5047	2	47	7	6	1	1	3	1	1	0	3	2	3	2	21.6
5048	2	64	0	3	0	0	1	2	2	0	1	2	2	3	19.6
5049	2	52	2	8	2	1	3	1	1	0	2	2	2	2	24.8
5050	1	40	9	9	2.5	1	1	3	1	1	2	3	2	1	27.6
5051	2	51	12	6	2	1	3	1	1	0	1	2	2	2	24.6
5052	2	58	0	2	2	1	3	1	1	0	1	2	2	3	28
5053	2	35	9	8	1	1	3	2	1	1	2	2	2	2	22
5054	2	50	9	5	1.5	1	3	2	1	0	2	2	2	2	29.3
5055	2	60	0	10	0.5	1	3	3	1	1	1	1	2	3	19.6
5056	2	45	4	8	2	1	3	1	1	0	2	3	2	2	27.7
5057	2	69	0	6		1	3	1	1	0	1	2	2	3	20.5
5058	1	74	9	8	1.5	1	1	3	3	1	3	1	2	3	22.2
5059	2	73	2	2	0	1	1	3	1	0	2	3	2	2	19.6
5060	2	66	5	5.5	0	1	3	1	1	0	3	3	3	3	24.8
5061	2	56	0	10	2	1	3	1	1	1	2	2	2	3	19.7
5062	2	47	10	8	2	1	3	2	1	0	1	2	2	1	21
5063	2	34	9	7.5	5.5	1	2	2	1	0	1	3	2	1	22.3
5064	2	28	9	8	2	1	2	1	1	1	1	3	2	2	22.2
5065	1	31	7	8	3	1	3	1	3	0	2	2	2	2	28.7
5066	2	39	9	6	5	1	3	1	1	0	1	2	2	3	23.9
5067	1	59	9	7	1	1	1	2	1	0	3	3	3	2	21.4
5068	1	58	9	7	2	0	1	3	2	1	3	1	2	2	20.2
5069	2	51	2	12	0.2	1	3	1	1	1	1	2	1	2	26
5070	1	53	9	8.5	2.5	1	3	2	3	0	1	2	2	1	22.7
5071	2	51	12	4	2	1	3	1	1	0	2	3	2	1	23.6
5072	2	62	0	10	1	0	1	3	1	0	1	3	3	3	22.7
5073	2	47	9	8	3	0	3	1	1	0	2	3	2	2	25.8
5074	1	43	9	8	2	1	3	3	3	1	1	2	2	1	22
5075	2	55	2	6	1	1	3	1	1	0	2	2	2	3	24
5076	2	58	0	6	0	1	3	1	1	0	3	2	2	3	21.1
5077	1	74	4	2	1	1	1	1	1	1	1	1	2	2	18.7
5078	2	49	6	3.5	1.5	1	2	3	1	1	2	2	2	2	25
5079	1	57	9	6	6	1	1	1	3	1	1	2	1	1	25.6
5081	2	36	9	6	1.5	1	2	1	1	0	1	2	2	2	24.3
5082	2	63	0	6	1	1	1	1	1	0	1	2	2	3	23.8
5083	2	48	9	5	2.5	1	3	1	1	0	2	2	2	2	22.9
5084	2	42	6	9	1	1	3	1	1	0	1	3	2	2	23.3
5085	2	53	12	8	5	1	3	2	1	0	2	3	2	1	24
5086	2	53	9	3	2	1	3	1		0	2	3	3	1	23.9
5087	2	60	6	6	3	0	3	2	1	0	1	2	2	2	21.8
5088	2	38	6	8	2.5	1	3	1	1	0	1	2	2	2	23.8
5089	2	55	9	8	1	1	3	3	1	0	1	2	2	1	23.1
5090	2	40	9	6	2.5	1	3	3	1	0	2	3	2	2	20.7
5091	1	55	9	7	2	1	1	1	3	0	3	3	3	2	22.9
5092	2	46	6	8	2	1	3	1	1	0	2	2	2	2	18.2
5093	2	57	9	7	1	1	3	1	1	0	1	3	2	2	19.9
5094	2	58	9	5	0.8	1	3	1	1	0	1	1	2	1	19.2
5095	1	63	6	9	3	1	3	1	1	1	1	3	2	3	20.5
5096	1	33	9	8	3	0	1	3	3	1	2	2	3	1	20.3
5097	2	28	9	9	2	1	3	1	1	0	1	2	2	2	18.2
5098	2	61	9	5.5	3.5	1	3	1	1	0	1	2	3	2	23.1
5099	2	52	9	8	0	1	3	1	1	0	2	3	2	3	19.4
5100	2	52	0	5	10	1	3	2	3	0	1	3	2	2	26.5
5101	2	37	9	8	2	1	3	1	1	0	2	1	2	3	23.3
5102	1	60	9	7.5	1.5	1	1	3	2	1	2	2	2	1	19.4
5103	2	61	2	3	0	1	3	1	1	0	1	3	2	3	20.4
5104	2	51	9	5.5	1	1	3	1	1	0	2	2	2	2	25.5
5105	2	61	0	3	0	1	3	3	1	0	2	1	2	3	20.4
5106	2	50	12	8	0	1	2	2	1	0	3	3	3	1	24.6
5107	2	60	6	10	1	0	3	1	1	0	1	2	2	2	21.8
5108	2	37	9	8	1	1	2	1	1	1	2	2	2	1	21.7
5109	2	52	9	10	1	1	2	2	1	0	3	3	2	1	26.1
5110	2	48	12	8	2	1	1	1	1	0	1	3	2	1	24.8
5111	2	61	3	9	1	1	3	1	1	0	2	2	3	2	20.2
5112	2	63	9	7	1.5	1	1	1	1	0	3	3	3	2	29
5113	2	45	9	8	2	1	3	1	1	1	1	2	2	2	23.7
5114	2	53	6	7	1.5	1	3	1	1	0	1	2	2	2	20.8
5115	2	62	6	6	0	1	3	1	1	0	1	1	2	3	23.7
5116	2	42	6	8	3.5	1	3	3	1	1	1	2	2	2	19.4
5118	2	51	9	11	2	1	3	2	1	0	1	2	2	1	21.8
5119	1	63	9	8	3	1	3	3	2	1	2	3	2	1	22.6
5120	2	58	8	6	0.5	1	3	3	1	1	1	1	2	2	24.5
5121	2	58	12	8	2	1	3	1	1	0	1	2	2	1	24.6
5122	2	34	10	8	3	1	1	2	1	0	2	3	2	2	21.4
5123	2	63	6	5	1	1	1	1	1	0	2	2	2	1	18.9
5124	2	53	9	5.5		1	3	1	1	0	3	3	3	2	25.3
5125	2	37	12	10	3	1	3	1	1	0	1	2	2	2	24.6
5126	1	29	9	8	2	1	3	2	1	1	1	2	2	1	25.1
5127	1	29	12	7	2	1	3	3	1	1	1	1	2	1	20.1
5128	1	69	6	10.5	0.5	1	2	1	1	1	2	2	3	2	21.5
5129	2	44	9	8	2	1	3	1	1	0	2	2	2	1	23.1
5130	2	55	9	6.5	2	1	3	1	1	0	1	1	3	3	23.8
5131	1	43	12	9	4	1	3	1	1	1	2	3	2	1	21.9
5132	2	52	9	8	1	1	3	1	1	1	1	2	1	2	23.5
5133	1	59	9	6	2	1	3	1	1	1	2	1	2	2	24.5
5134	2	59	1	8	1	1	3	1	1	0	3	3	2	3	26.2
5135	2	57	3	8	4	1	3	2	1	0	1	2	2	1	23.6
5137	1	62	0	8	1	1	3	1	2	1	2	2	2	2	20.9
5138	1	55	12	6.5	1	1	3	1	1	0	3	2	2	1	20.5
5139	2	51	9	5.5	5	1	3	1	1	0	1	2	2	1	19.4
5140	2	47	9	7	3	1	3	1	1	0	3	3	3	2	26.9
5141	2	51	9	10	1	1	3	2	1	0	2	3	2	1	20.9
5142	2	49	9	3	3.5	1	1	2	1	0	2	3	3	3	23.4
5143	2	61	9	6	4.5	1	3	3	1	0	1	2	3	1	21.7
5147	2	58	6	8	6	0	3	2	1	1	1	2	1	3	28.5
5148	2	59	0	2	0	1	3	3	1	0	2	2	3	2	21.8
5149	1	59	9	8	4.5	1	3	1	3	0	1	2	1	2	21.9
5150	2	55	3	7	2	1	3	1	1	0	2	1	1	2	26.3
5151	1	65	9	7.5	5.5	1	3	1	3	0	1	2	2	2	23.5
5152	1	47	12	8	2	1	3	2	3	1	3	2	1	1	26.4
5153	2	53	9	7	2	1	3	1	1	0	2	2	2	2	22.6
5154	2	53	9	5	2	0	1	1	1	0	1	3	2	2	25.7
5155	2	45	9	6.5	1.5	1	1	3	1	0	1	2	3	2	23.6
5156	2	46	9	4.5	1	1	3	3	1	0	2	2	2	3	23.3
5157	2	48	0	10	2.5	1	3	3	1	0	1	2	2	2	23.2
5158	2	24	9	8	4.5	1	3	3	1	0	2	3	2	3	19.1
5159	1	50	9	8	1	1	3	1	3	1	2	1	1	2	25.2
5160	1	63	9	4	2	1	1	2	1	0	1	1	2	3	25.2
5161	2	51	12	10	2	1	3	1	1	0	1	2	2	1	24
5162	1	45	12	8.5	1.5	1	3	1	3	0	1	1	2	2	23.2
5163	1	70	6	10	2	1	3	1	3	1	2	2	2	3	20.5
5164	2	55	9	7.5	3	1	3	1	1	0	1	2	2	2	23.6
5165	2	55	0	8	0.5	1	3	1	1	0	3	2	2	2	24.7
5166	1	66	6	5	4	1	3	1	3	1	1	1	2	3	22.2
5167	2	53	9	6	2	1	3	1	1	0	2	3	2	1	21.1
5168	2	64	0	5	1	1	3	1	1		1	1	3	3	19.7
5169	2	41	9	11	1	1	3	1	1	1	1	1	2	1	26.6
5170	2	54	9	8	3	1	3	1	1	0	2	2	3	2	23.1
5171	1	64	6	9	1	1	3	1	3	0	1	1	2	3	22.3
5172	2	58	6	3	3	1	3	1	1	0	2	2	2	3	19.6
5173	2	46	9	5.5	2	1	3	1	1	0	3	3	3	1	23.6
5174	2	55	6	8	1	1	3	1	1	0	2	2	2	2	24.3
5175	2	44	6	9	1	1	3	1	1	0	2	2	2	2	23
5176	1	37	15	8	2	1	3	3	1	1	1	2	1	1	23.4
5177	2	38	9	2	1.5	1	3	1	1	1	2	1	3	1	23.7
5178	1	54	12	5	3	1	2	1	1	1	2	3	3	1	26
5179	2	40	9	7	2	1	3	1		1	1	2	1	2	18.8
5180	1	56	12	6	3	1	3	1	3	1	1	2	3	3	27.2
5181	1	66	9	10	1	1	1	1	1	0	1	3	2	3	18.3
5182	1	32	9	8	2	1	3	3	1	1	2	2	1	1	28.7
5183	1	29	9	8	3	1	3	1	3	1	1	2	2	2	23.3
5185	2	58	3	8	1	1	3	3	1	0	1	2	2	3	17.6
5186	1	48	9	8	3	1	2	3	3	1	1	1	2	2	20.7
5187	2	60	3	5	0	1	1	1		1	1	3	1	2	18.6
5188	1	63	6	3.5		1	3	1	2	1	1	2	2	3	26.6
5189	2	60	6	8	2	1	3	1	1	0	1	2	2	2	21.9
5190	2	29	11	7.5	2.5	1	3	1	1	0	2	3	2	2	23.9
5191	1	55	1	2.5	4	0	1	2	3	1	2	2	2	2	22.1
5192	1	56	9	5.5	2.5	1	3	3	3	0	3	3	3	2	29.6
5193	2	53	9	4	3	1	1	3	1	0	1	3	1	1	21.4
5194	2	48	9	8	3.5	1	3	1	1	0	2	2	2	2	23.4
5195	2	46	9	8	2.5	1	3	1	1	0	2	3	2	2	24.8
5196	2	60	9	5.5	10	1	1	3	1	0	1	3	2	1	28.8
5197	2	53	0	8	2.5	0	3	1	1	0	1	3	3	3	21.7
5198	1	50	12	7	4	1	3	1	3	1	2	2	2	1	31.8
5199	1	63	5	6	2.5	1	1	1	3	0	1	2	2	2	18.6
5200	2	45	9	8	3	1	3	3	1	0	1	2	3	1	25.6
5201	1	52	9	8	1.5	1	3	1	3	1	2	2	2	2	20.1
5202	2	46	0	8	2	1	3	1	1	0	2	1	2	3	20.9
5203	2	64	0	7		1	3	3	1	0	2	2	3	3	23.3
5204	2	34	9	6.5	4	1	3	1	1	0	2	3	2	2	23.5
5205	1	57	11	7	2	1	3	1	3	1	1	2	2	3	24.1
5206	1	52	9	8	2	1	3	1	3	1	1	2	2	1	19.6
5207	2	54	6	9	2	1	3	1	1	0	1	3	2	3	18.2
5208	2	59	6	9	2	1	3	2	1	0	1	2	2	2	23.9
5209	1	32	9	7	2	1	3	2	3	1	2	2	2	1	21.6
5210	2	58	0	3	0.5	1	3	1	1	0	2	3	3	3	24
5211	2	62	9	8	2	0	3	1	1	0				2
5212	2	51	9	6	1	1	3	2	1	0	2	2	2	1	22.2
5214	2	46	12	8	2.5	1	3	1	1	0	2	2	2	1	21.8
5215	2	53	6	4	1	1	3	1	1	1	3	2	2	3	22.6
5217	2	55	9	7.5	2.5	1	3	1	1	0	2	2	2	2	22.8
5218	2	42	9	9	3	1	3	2	1	0	1	3	2	2	24.7
5219	2	64	6	6	2	0	1	3	1	0	2	2	3	2	25.7
5220	2	58	0	4		1	3	1	1	1	2	1	2	2	23.2
5221	2	66	0	6	1	1	3	1	1	0	1	3	2	2	19.1
5222	2	46	12	7	2	1	1	1	1	1	2	3	2	1	19.8
5223	1	61	6	8	2	1	3	1	1	0	1	1	3	2	20.1
5224	2	56	0	7	1	1	1	3	1	0	2	3	3	3	23.7
5226	2	29	14	5	3	1	3	3	1	0	2	3	2	1	18.9
5227	2	56	9	7	1	1	2	1	1	1	1	2	2	1	21.1
5228	2	57	9	8.5	3	0	2	2	1	0	2	1	2	3	21.5
5229	2	48	9	8	2.5	1	3	1	1	0	2	2	2	2	23.3
5230	1	53	11	8	4	1	3	1	3	1	1	1	2	1	23.7
5231	2	39	6	9	2	1	3	1	1	0	1	3	2	3	22
5232	1	48	9	8	0.5	1	3	1	1	0	1	2	2	3	22.8
5233	2	62	0	2	0.5	1	3	2	1	0	3	3	2	2	23.6
5234	1	59	9	8	2	1	3	1	1	0	2	2	3	3	23.4
5235	1	45	13	5	5	1	3	1	3	1	1	2	2	1	25.5
5236	2	43	9	9	3	1	3	1	1	0	1	1	2	2	26.4
5237	2	46	12	5	2	1	1	3	1	0	2	3	2	1	22.6
5238	2	59	3	7	3	1	3	1	1	1	1	2	2	2	20.5
5239	2	56	9	6		1	3	2	1	0	1	2	3	1	26.9
5240	2	40	9	7	3	1	2	1	1	0	2	3	2	2	22.3
5241	2	44	9	9	4	1	3	1	1	0	1	2	2	1	30.4
5242	2	50	9	7	1	1	3	1	1	0	1	2	2	2	21.6
5243	2	63	3	10	2	0	3	1	1	1	1	1	2	2	25.6
5244	2	48	9	7	2.5	1	3	1	1	0	1	2	2	2	23.6
5245	2	61	6	10	1	0	3	3	1	0	2	3	2	1	28.6
5246	2	58	9	5.5	2	1	1	2	1	0	1	2	2	1	25.3
5247	1	60	9	7	3.5	1	3	1	2	1	1	2	2	1	21.2
5248	2	60	6	4	6	1	3	1	1	0	3	3	2	2	21.6
5249	2	41	9	4	3	1	3	1	1	0	1	2	2	1	22.4
5250	2	51	9	10	0.4	1	3	1	1	0	2	1	2	2	29.1
5251	1	58	6	2	3	1	3	1	1	1	2	1	3	2	22.9
5252	1	62	9	6	3	1	3	1	1	1	2	1	2	2	24.1
5253	2	53	9	8	1	1	3	2	1	0	1	2	2	3	22.5
5254	2	54	9	8	1	1	3	1	1	0	2	2	3	2	22
5256	2	43	5	8	2	1	3	2	1	1	1	3	2	2	19.4
5257	2	59	2	4	1		3	1	1	0	1	3	2	3	24.4
5258	2	48	9	9	2.5	1	3	1	1	0	2	2	3	2	21.3
5259	2	54	12	9	2	1	1	1	1	0	1	3	2	1	22
5260	2	49	12	8	1.5	1	1	1	1	0	2	2	3	2	27.7
5261	2	56	5	6	2	1	3	1	1	0	2	2	2	2	22.1
5262	2	52	9	4	2	1	3	1	1	0	1	2	2	1	23.2
5263	2	31	9	8	3.5	1	2	3	1	0	2	2	2	1	20.2
5264	1	38	6	8	5	1	3	3	3	1	2	2	2	2	20.3
5265	1	51	12	6	2	1	3	3	3	1	1	2	2	1	24
5266	2	58	4	6	2	1	3	1	1	0	1	2	2	3	25.2
5267	2	59	0	6	1	1	3	1	1	0	1	2	3	3	18
5268	2	47	9	6	3	1	3	1	1	1	1	2	2	1	20.4
5269	1	61	9	6	1	1	3	3	2	0	1	2	2	3	18.4
5270	2	50	12	9	4	1	3	1	1	0	2	2	2	1	23.9
5271	2	41	9	6.5	4.5	1	3	1	1	1	2	3	2	1	22.3
5272	2	56	0	7	2	1	3	1	1	0	1	2	2	3	24.8
5273	2	58	6	8	0.5	0	3	3	1	0	3	3	2	2	23.1
5274	1	29	6	8	0	1	3	3	3	0	1	2	2	3	24.2
5275	2	38	3	4	1.5	1	3	1	1	0	2	2	2	3	30.8
5276	2	22	11	9	3	1	3	2	1	1	1	3	1	2	21.7
5277	1	64	9	8	4	0	1	3	2	0	3	3	2	1	25.2
5278	2	34	12	7	3	1	3	1	1	0	2	3	1	1	22.2
5279	2	52	11	8	2.5	1	3	1	1	1	2	2	2	2	24.1
5280	2	62	6	7	3	1	3	1	1	0	1	1	2	3	24.2
5281	1	32	9	9	2	1	3	3	3	1	1	2	2	2	28.8
5282	1	61	7	7	5	1	1	2	3	1	1	1	2	1	19.4
5283	1	38	9	8	2.5	1	3	1	3	0	2	1	2	1	21.3
5284	2	54	9	6	3.5	1	3	1	1	0	1	2	2	1	24.1
5285	2	52	9	8	2.5	0	1	3	1	0	2	3	3	2	21.6
5286	2	55	0	6	2	0	3	1	1	0	2	2	2	3	26.9
5287	2	46	9	5	3	1	3	2	1	0	2	3	2	2	22.2
5288	1	48	9	8	2.5	1	3	1	3	1	1	2	2	1	20.3
5289	2	49	9	6.5	3.5	1	3	3	1	0	2	2	2	1	23.7
5290	2	34	9	7	10	1	3	2	1	0	2	2	2	2	24.7
5292	1	60	9	5.5	3.5	1	3	1	3	0	1	2	3	2	21.6
5293	2	64	6	5	1.5	1	3	2	1	0	3	3	3	3	19.6
5294	2	58	4	7	0.5	1	2	1	1	1	2	2	3	2	23.4
5295	2	39	9	8.5	5.5	1	3	2	1	0	1	2	2	1	26.2
5296	1	56	9	8	3.5	1	2	1	2	1	3	2	2	2	26.5
5297	2	54	6	3	0	1	1	2	1	0	1	3	3	1	23.9
5298	2	48	9	7	3	1	3	1	1	0	1	1	2	2	21.5
5299	2	57	9	8	3	1	1	1	1	1	2	2	3	3	21.8
5300	2	38	9	8	3	1	3	2	1	0	1	2	2	1	26.8
5301	2	34	12	10	5	1	3	1	1	0	2	2	2	1	24.1
5302	2	48	9	10	4	1	3	1	1	0	1	3	2	2	21.4
5303	2	46	9	4	4	1	3	1	1	0	1	2	2	2	27.1
5304	2	55	0	3.5	1.5	1	3	1	1	0	1	2	2	3	25.7
5305	1	56	9	8.5	2.5	1	3	2	3	0	2	2	2	2	25.6
5306	1	64	2	6	0	1	3	1	1	0	1	3	3	2	28.2
5307	2	47	9	7	0.5	1	3	3	1	0	1	2	2	2	25.1
5308	2	53	6	5	1	1	1	2	1	0	2	2	2	2	21.1
5309	2	39	6	12	6	1	3	2	1	1	2	3	2	2	23
5310	2	46	9	7	3	1	3	1	1	1	1	2	2	2	25.3
5311	2	47	9	6	1	1	1	1	1	0	3	2	2	1	18.6
5312	2	40	12	10	2	1	3	1	1	0	1	3	2	1	19.1
5313	2	35	9	8	2	1	3	1	1	0	2	2	2	3	22.4
5314	2	60	9	7.5	1.5	1	3	3	1	0	2	3	2	2	22.2
5315	2	56	2	10	1	1	3	1	1	0	1	2	2	2	23.7
5316	2	65	2	10	2	1	3	1	1	0	3	2	3	2	24
5317	2	54	0	6	0	1	3	1	1	0	2	3	2	3	20.3
5318	2	21	9	5	1	1	3	2	1	0	2	2	2	2	22.9
5319	1	28	9	10	2	1	1	2	1	1	2	3	2	2	29.5
5320	2	60	1	4.5	2.5	1	2	1	1	0	2	3	3	3	19.3
5321	2	51	0	3	3	0	3	1	1	0	2	3	3	2	24.1
5322	2	60	7	7	1	1	1	2	1	0	2	3	2	1	22.1
5324	2	59	5	8	3	1	3	2	1	0	2	3	2	2	24.6
5325	2	55	9	11	1	1	3	3	1	0	1	1	3	2	16.4
5327	1	57	5	8	1	1	3	1	2	0	2	1	2	1	20.4
5328	2	63	0	4	0	1	3	1	1	0	1	2	2	3	18.8
5329	2	55	6	6	2	1	3	2	1	0	2	3	2	3	23.2
5330	1	54	6	8	1.5	0	1	3	3	1	2	2	2	3	21.1
5331	1	59	5	8	0.5	0	3	1	3	0	1	2	3	3	22.7
5332	2	55	6	4.5	0	1	1	3	1	1	2	2	2	3	22.4
5333	1	53	9	8	2	1	3	1	3	1	1	1	2	1	18.6
5334	2	45	12	9	4	1	1	1	1	0	1	2	2	2	22.3
5335	2	55	9	7	3	1	3	1	1	0	1	2	2	2	21
5336	1	60	9	2	1	1	3	1	1	0	1	2	2	1	21.4
5337	2	54	9	8	2.5	1	3	1	1	1	2	3	2	2	21.1
5338	2	54	9	9	3	1	3	2	1	0	1	2	2	1	26.1
5340	2	58	0	3.5	1	1	3	1	1	0	1	3	2	2	23.7
5341	2	59	6	4	1	1	1	1	1	0	2	2	2	1	20.9
5342	2	48	9	8	1	1	3	1	1	0	2	3	2	1	22.6
5343	1	51	2	8	2	1	3	1	3	1	1	3	2	2	21.9
5345	2	29	9	12	2.5	1	1	3	1	0	3	2	2	1	25.8
5346	2	49	6	8	1.5	1	3	3	1	0	3	2	2	2	27.3
5347	2	63	3	8	0	1	3	1	1	0	2	2	3	3	21.5
5348	2	43	9	9	2	1	3	2	1	0	2	3	2	1	18.6
5349	2	37	11		6	1	2	2	1	0	2	3	2	2	19.1
5350	2	38	9	10	5	1	3	1	1	1	1	2	2	1	21.7
5351	1	53	7	8	2	1	3	1	3	1	1	2	3	2	24
5352	2	50	9	9	2	1	3	2	1	0	1	2	2	3	25.9
5353	1	55	9	8	3	1	3	1	3	0	1	2	2	1	24
5354	2	48	12	10	4	1	3	2	1	0	1	3	2	3	21.2
5355	2	55	0	8	3	1	3	1	1	0	1	2	2	2	19.1
5356	1	55	9	8	1	1	3	1	3	1	1	2	2	1	21.8
5357	2	61	6	3	2	1	3	1	1	0	1	3	2	2	23.2
5358	2	55	0	3.5	0.5	1	3	2	1	0	2	2	2	3	22.6
5359	2	34	9	9	2	1	3	1	1	0	2	2	2	2	22.8
5360	2	55	2	5	2	1	3	1	1	0	2	3	2	3	20.8
5361	2	56	9	5	2.5	1	3	1	1	1	1	3	1	2	23.7
5362	2	56	6	8	0.5	1	3	1	3	1	1	2	2	3	18.6
5363	2	50	12	5	3	1	3	1	1	0	1	2	2	2	21.7
5364	1	65	9	8	2	1	1	1	1	0	1	2	2	2	20.3
5365	2	38	0	7.5	1.5	1	1	2	1	0	1	1	1	3	26.5
5366	2	27	12	7.5	2.5	1	3	3	1	1	2	2	2	1	20.2
5367	2	55	6	7	2.5	1	3	1	1	1	2	2	2	2	21.5
5368	1	44	9	9	5	1	3	2	3	1	1	1	2	1	21.5
5369	2	60	6	6.5	1.5	1	3	2	1	1	2	2	2	1	21.3
5370	2	56	9	9	2.5	1	3	2	1	1	2	2	2	3	25.8
5371	2	59	9	8	1.5	0	3	1	1	0	2	2	2	2	22.7
5372	2	54	12	8	3	1	3	1	1	0	2	1	2	1	26.2
5373	2	42	8	10	2	1	3	1	1	0	3	3	3	2	27.7
5374	2	57	2	6	1	1	3	1	1	0	1	1	3	2	21.5
5375	1	56	6	5.5	2	1	3	1	1	1	2	1	2	2	20
5376	1	50	9	10	3	1	3	1	3	1	2	1	1	2	21.8
5377	2	49	0	5	1.5	1	3	1	1	0	1	3	3	2	23.3
6001	2	43	9	10	1	1	3	1	1	0	1	2	2	1	21
6002	1	54	12	7.5	1	1	2	2	3	1	1	2	2	1	25.3
6003	2	52	10	6	3.5	1	3	1	1	0	1	3	1	1	25.2
6004	2	63	0	4.5	0	1	1	3	1	0	2	3	2	3	21.6
6005	2	57	9	7	2	1	1	3	1	0	2	3	2	2	22.5
6006	2	38	9	10	2	1	3	1	1	0	1	3	2	2	22.3
6007	1	55	9	8	3	1	3	1	3	1	2	3	2	1	21.1
6008	2	48	9	6	3	1	3	1	1	0	2	2	1	1	22.5
6009	2	46	9	6.5	1.5	1	3	1	1	0	1	3	2	1	22.7
6010	1	47	9	5	5	1	1	3	3	0	2	3	2	1	26.1
6011	1	54	9	6	2.5	1	1	3	1	1	2	2	2	1	27.3
6012	2	51	10	9	1	1	1	2	1	0	1	2	2	1	23.7
6013	2	27	14	8	0.5	1	2	3	1	0	1	2	1	1	20.6
6015	1	64	6	8	1	1	3	1	3	0	3	3	3	2	24.1
6016	2	60	6	6	1	1	3	1	1	0	1	2	3	1	20.2
6017	2	56	9	5.5	3.5	1	3	2	1	0	2	2	2	3	26.7
6018	2	39	12	8.5	3	1	3	1	1	0	2	2	3	2	19.6
6019	1	60	4	10	1.5	1	1	1	3	1	2	2	2	3	21.3
6020	2	57	0	3		1	3	1	1	0	1	2	2	3	17.8
6021	1	43	9	6	2	1	3	1	3	1	1	1	2	1	23.4
6022	1	37	6	6	4	1	3	1	3	1	1	1	2	2	22.6
6023	2	60	0	8	2	1	1	3	1	0	3	3	3	3	26.1
6024	2	48	9	4.5	2	1	1	3	1	0	2	3	2	1	25.8
6025	2	53	11	10	4.5	1	3	3	1	1	2	2	3	1	23.6
6026	1	38	6	8	3	1	3	1	1	1	3	3	2	2	26
6027	1	39	9	8	2	1	3	1	3	1	2	1	2	2	20.6
6028	2	37	9	10	3	1	2	2	1	0	2	3	2	2	27
6029	1	41	12	7	2	1	3	2	3	1	1	2	2	1	25.5
6030	1	48	9	5	1	1	1	2	3	1	2	1	3	1	22.8
6031	1	35	9	8	3.5	1	3	2	3	1	2	2	2	2	25.7
6032	2	28	9	8	1.5	1	3	2	1	0	1	3	2	2	25
6033	1	34	9	7	3	1	3	1	3	0	2	2	2	1	21.6
6034	2	34	9	7	2.5	1	3	1	1	0	2	3	2	1	22.5
6035	1	49	9	6.5	2	1	2	1	3	1	2	2	2	1	25.6
6036	2	50	9	7	2	1	3	1	1	1	2	1	2	1	24.1
6037	1	60	6		1	1	1	3	3	1	3	2	2	1	22.7
6038	2	57	0	6	2	1	3	2	1	0	2	2	2	2	22.6
6039	2	40	9	6.5	3	1	3	1	1	1	1	2	1	1	25.2
6040	1	41	12	6	3.5	1	1	2	1	0	2	3	2	1	23.1
6041	2	61	0	2.5	1.5	1	1	3	1	0	2	2	2	3	22.8
6042	2	32	5	7.5	1.5	1	3	1	1	1	1	2	2	3	19.8
6043	1	51	12	8	3	1	3	1	1	0	2	1	2	1	25.4
6044	2	47	8	12	4	1	3	2	1	0	2	3	2	1	25.6
6045	1	47	9	8	3	1	3	1	3	1	1	1	2	1	26.5
6046	2	47	9	8	1	1	3	1	1	0	1	2	2	1	20.7
6047	1	52	9	9	3	1	3	1	3	1	1	1	2	2	22
6048	2	49	6	7	7	1	3	1	1	0	2	2	2	2	19.9
6049	2	39	9	8	2.5	1	3	1	1	0	1	1	2	1	23.9
6050	2	40	9	6	3	1	2		3	1	1	2	2	1	19.8
6051	1	36	6	6	2	1	3	3	3	1	2	2	2	2	17.2
6052	1	51	12	7	3	1	3	1	3	1	3	2	3	1	26.8
6053	2	50	3	4		1	1	1	1	0	1	2	2	2	17.7
6054	2	39	6	8	5	1	3	1	1	1	1	1	2	1	24.4
6055	1	40	9	8	2	1	1	1	3	1	3	3	2	1	20.7
6056	2	43	6	8	1	1	2	1	1	0	1	3	2	2	26.8
6057	1	50	12	6	2	1	3	1	3	0	3	1	3	2	24.4
6059	1	53	12	5.5	1.5	1	3	1	3	1	1	1	2	1	20
6060	2	50	6	3.5	1	1	1	1	1	0	2	2	2	3	27.1
6061	1	56	9	8	2.5	1	3	1	3	0	1	1	1	1	20.5
6062	2	53	0	9	3.5	1	3	1	1	0	1	1	1	2	26
6063	1	29	9		1.5	1	1	3	1	0	3	3	2	1	29.5
6064	2	25	9	10	1	1	2	3	1	0	2	3	2	1	22.5
6065	2	23	9	8	2.5	1	3	3	1	0	2	2	2	2	18.5
6066	1	32	6	7	1	1	3	1	3	1	3	1	1	1	26.1
6067	2	27	9	8	1	1	3	3	1	0	2	3	2	1	21.5
6068	1	63	9	6.5	3.5	1	3	2	2	0	1	1	2	1	19.3
6069	2	62	6	6	1	1	3	1	1	0	1	3	2	2	23.3
6070	1	19	12	6	0.5	0	3	2	1	0	2	3	1	2	20.1
6071	2	50	0	9	2	1	3	1	1	0	2	2	2	2	18.5
6072	1	49	9	8	2	1	3	1	1	1	2	1	1	1	23.1
6073	2	50	9	10	1	1	3	1	1	1	3	2	2	2	20.7
6074	2	39	12	8.5	1	1	3	1	1	1	1	2	1	2	23.2
6075	2	64	9	8.5	1.5	1	1	3	1	0	3	2	2	2	30.5
6076	1	62	6	6	1.5	1	1	1	3	1	1	2	2	3	19.5
6077	1	44	6	8	5	1	3	1	3	1	3	1	2	2	26.5
6078	2	43	9	8	3.5	1	3	1	1	0	2	2	2	1	19.3
6079	2	62	2	2	1	1	3	1	1	0	2	2	2	2	25.5
6080	2	62	2	6.5	2.5	0	3	1	3	1	1	2	2	3	21.5
6081	2	46	9	8	2.5	1	3	1	1	0	2	2	2	2	23.5
6082	2	40	8	8	2	1	3	1	1	0	2	2	2	2	23.3
6084	2	41	9	8	4	1	3	1	1	0	1	3	3	3	26.4
6085	1	63	0	7.5	1.5	1	3	1	3	0	1	1	3	2	17.3
6086	2	59	0	7.5	1.5	1	3	1	1	0	3	2	3	2	20.1
6087	1	64	0	7	2	1	3	2	3	1	2	1	2	2	23.9
6088	2	58	0	7	1	1	3	1	1	0	2	2	2	3	24
6089	2	53	0	7	4.5	1	3	1	1	0	1	3	2	3	28.7
6090	1	56	0	6	2	1	3	1	3	1	1	1	2	3	22
6091	1	48	12	7	3	1	3	1	1	0	1	2	2	2	25.6
6092	2	41	6	8	5	1	3	2	1	0	1	2	2	3	21.7
6093	1	61	6	8	1	1	2	1	1	0	1	3	2	3	18.7
6094	2	59	0	3		1	3	3	1	0	1	2	3	3	16.9
6095	1	27	9	8.5	1.5	1	3	1	3	1	3	2	2	2	19.8
6096	1	59	9	8	3	1	3	2	2	1	3	2	2	2	26.2
6097	2	61	5	8	1	1	1	2	1	0	3	2	2	3	26.6
6099	2	50	9	8	2	1	3	1	1	0	1	2	2	1	19.1
6100	2	53	6	7	1.5	1	1	3	1	0	1	3	3	2	14.6
6101	1	58	9	7	1	1	3	1	3	0	1	2	3	3	19.5
6102	2	57	0	4	1	1	3	2	1	1	2	2	2	3	25.3
6103	2	29	9	7	0.5	1	3	1	1	0	2	2	2	1	20.5
6104	1	30	9	10	3	1	3	2	3	1	1	2	2	1	17.4
6105	1	46	9	8	4	1	3	1	3	0	1	2	2	1	24.8
6106	1	41	9	6	2	1	3	3	3	1	2	3	2	1	30.1
6107	2	41	9		2	1	3	1	1	0	2	3	2	2	17.8
6108	2	37	9	8	3	1	3	1	1	0	1	1	2	2	23.7
6109	2	41	9	8	2	1	3	1	3	1	1	1	2	2	20.6
6110	2	60	6	3.5	0.5	1	3	3	1	0	2	3	2	2	20.4
6111	1	61	9	6	6	0	3	3	3	0	1	2	2	2	26.2
6112	1	38	6	8	2.5	1	1	1	3	1	3	2	2	1	18.7
6113	1	55	0	6	1	1	3	1	3	1	1	1	2	2	25.3
6114	2	61	6	6.5	3.5	1	3	3	1	0	2	3	2	3	28.1
6115	1	61	6	10	3	1	3	1	1	1	1	2	2	2	20.5
6116	1	34	6	7	3.5	1	3	2	3	1	2	3	2	1	21.7
6117	2	31	9	7.5	3.5	1	3	3	1	0	1	2	2	1	21.3
6118	1	38	9	10	4	1	3	1	3	0	1	2	2	1	20.3
6119	2	38	9			1	3							1	22.8
6120	2	46	6	7	1.5	1	3	1	1	0	2	2	1	2	23.1
6121	1	49	9	10	0.5	1	1	3	3	0	3	2	3	2	18.1
6122	2	59	0	9	4	1	3	1	1	0	3	2	2	3	21
6123	2	40	9	10	2	1	3	2	1	0	1	3	2	2	19.1
6124	1	41	9	7	2	1	3	1	3	1	2	3	2	1	18.4
6125	1	58	9	8.5	2.5	1	3	1	1	0	2	2	3	2	27
6126	1	62	1	7	1	1	3	1	2	1	1	1	2	3	17.6
6127	2	60	0			1								3	21.2
6129	2	57	0	5	4.5	1	3	2	1	1	1	1	2	3	18
6130	1	59	9	5.5	2	1	3	3	2	0	1	2	2	1	24.7
6131	1	32	9	7	0	1	3	1	1	0	1	2	3	1	23.5
6132	2	25	9	8	4	1	3	1	1	0	1	3	2	2	25.1
6133	2	57	6	8	1	1	3	1	1	0	2	1	3	2	24.4
6134	1	61	6	5	1	1	3	1	3	1	1	2	2	2	22.6
6135	2	61	6	6.5	2	1	3	2	1	1	3	2	2	2	19.1
6136	1	56	9	7	4	1	3	1	3	1	1	2	2	1	20.8
6137	2	59	9	8	0	1	3	3	1	0	1	3	2	1	25.8
6138	2	44	9	9	3.5	1	3	1	1	0	2	2	2	3	23.3
6139	2	40	9	8	3	1	3	1	1	0	1	3	2	2	20.2
6140	1	53	12	7.5	2	1	3	1	3	1	1	2	2	3	20.7
6141	2	37	9	8	2	1	3	2	1	0	1	2	2	1	20.3
6142	2	51	12	8	1.5	1	3	1	1	0	2	3	2	1	20.6
6143	2	56	6	6	0.5	1	3	3	1	0	2	3	3	2	23.4
6144	1	45	9	10	2	1	3	3	1	0	2	3	2	1	28
6145	2	46	9	10	4	1	3	2	1	0	1	3	2	2	24.4
6146	2	21	12	8	3	0	3	3	1	0	3	3	2	1	18.9
6147	1	44	9	6	3	1	3	1	3	1	2	1	2	1	21.3
6148	1	48	9	8	0.5	1	3	1	3	1	1	1	1	2	24
6149	2	44	6	8	2	1	3	1	1	0	1	3	2	2	28.4
6150	1	61	0	6	2	1	3	1	1	1	1	1	2	3	27.6
6151	2	57	6	6.5	0	1	3	1	1	0	1	1	2	2	21.6
6152	1	58	6	8.5	2	1	1	2	3	1	2	1	2	1	25.6
6153	2	58	9	10	3	1	2	1	1	0	1	3	1	1	27.4
6156	1	60	9	8.5	5.5	1	3	1	3	1	1	3	3	2	23.1
6157	2	57	0	7	2.5	1	3	1	1	0	2	2	2	2	18.9
6158	1	48	9	7	2	1	3	3	1	1	2	2	2	1	23.7
6159	2	43	6	9	1	1	3	1	1	0	2	3	3	2	19.3
6160	2	34	9	8	2	1	1	2	1	0	1	2	2	3	20.5
6163	2	45	6	8	3	1	3	1	1	0	1	2	2	2	25.2
6164	1	53	9	5	10	1	3	1	1	0	2	3	2	2	26.2
6165	2	53	6	8	2	1	3	1	1	1	3	2	2	2	20.1
6166	2	50	3	4		1	3	1	1	1	3	3	3	2	22.2
6167	1	51	9	7	2	1	1	1	3	1	3	2	2	2	27.1
6169	2	33	9	11	1	1	3	1	1	0	2	3	3	1	21.1
6170	2	60	6	6.5	1.5	1	3	3	1	0	3	2	2	1	23.4
6171	2	41	6	9	2.5	1	3	2	1	0	2	2	1	2	23.7
6172	2	59	4	7		1	1	2	1	0	1	2	3	3	29.2
6173	2	52	6	6	2	1	3	1	1	0	3	2	2	2	18.7
6174	1	56	9	9	3	1	3	1	3	1	2	1	2	2	20.1
6176	2	57	0	4	1	1	3	2	1	1	2	1	1	2	29.6
6177	2	53	9	8	3	1	3	1	1	0	1	2	2	1	20.1
6178	2	35	9	6	0.5	1	3	1	1	0	1	3	2	2	19.3
6179	2	53	11	7	2	1	3	1	1	1	2	3	3	2	18.9
6180	1	57	9	9	3	1	3	2	3	1	2	1	2	2	24.9
6182	2	40	6	10	2.5	1	3	1	1	1	1	2	2	2	23.7
6183	2	50	6	6	1	1	3	1	1	1	3	3	2	2	28.1
6184	1	37	9	8	2	1	3	3	3	0	3	1	1	1	21.1
6185	1	31	6	8	2	1	3	1	3	1	1	3	2	1	29.3
6186	2	51	6	3.5	0.5	1	3	1	1	0	1	2	3	1	27
6187	1	51	6	3.5	1.5	1	3	1	3	1	1	2	3	1	20.5
6188	2	28	9	8		1	3	1	1	0	2	2	2	2	21.1
6189	2	57	0	7	2	1	3	1	1	0	2	2	2	2	18.5
6190	2	58	0	8	1	1	3	1	1	0	3	2	3	3	20.2
6191	1	38	9	8	5	1	3	1	1	1	1	2	2	1	23.5
6192	2	38	9	8.5	1.5	1	3	1	1	1	2	2	2	2	26.4
6193	1	37	1	7	10	1	3	1	3	0	1	1	2	2	21.2
6194	2	30	9	8	1	1	3	1	1	0	1	2	3	2	24.8
6195	2	61	4	7	2	1	3	1	1	0	2	3	2	1	20
6196	1	48	9	7	3.5	1	3	1	3	1	1	2	2	3	26.2
6198	2	35	9	10	2	1	1	2	1	0	2	1	2	1	20
6199	2	38	9	8	0.5	1	3	2	1	1	1	3	2	1	22.1
6200	1	51	12	7.5	1	1	3	1	1	1	1	2	2	1	24
6201	2	28	9	6.5	3.5	1	3	1	1	0	2	3	2	2	24.5
6202	2	53	0	9	2	1	1	2	1	1	2	2	3	2	27.4
6203	2	45	9	10	4	1	3	3	1	1	3	2	2	1	26.9
6204	2	57	6	8	2	1	3	1	1	0	1	3	2	2	21.5
6205	2	53	12	7	0.5	1	3	1	1	0	2	2	2	1	20.1
6206	2	58	9	7	2	1	3	1	1	1	2	2	2	1	23.1
6207	2	52	9	6	2	1	3	1	1	0	1	3	3	3	21
6208	2	59	6	7.5	1.5	1	3	1	1	0	1	3	2	3	18.2
6209	1	36	0	3.5	1	1	3	1	3	1	2	2	2	3	21.3
6210	2	36	2	0	0.5	1	3	3	1	0	2	2	3	3	26.8
6211	2	55	9	7	2.5	1	3	1	1	0	1	2	2	2	20.3
6212	1	50	12	9	3.5	1	1	1	3	0	1	2	1	2	20.3
6214	1	48	9	8	3	1	1	3	1	0	1	2	2	1	23.4
6215	2	42	9	7	4	1	3	1	1	0	2	3	3	1	22.9
6216	2	34	12	8	1.5	1	3	1	1	1	2	3	2	1	23
6220	1	19	9	7	2	0	3	3	3	1	2	1	2	1	18.4
6221	2	32	9	7	3	1	2	2	1	0	2	3	2	1	22.7
6222	1	53	9	8	2	1	3	1	1	1	1	2	2	1	22.2
6223	2	48	9	4	2	1	3		1	0	2	3	2	1	24.3
6224	2	38	12	8	1	1	1	2	1	0	2	3	2	1	21.7
6225	1	52	6	8	1.5	1	3	1	1	0	3	3	3	2	28.7
6226	1	56	3			1								3	20.1
6227	1	50	9	10	0.5	1	3	2	2	1	1	3	2	2	26.3
6228	1	57	9	6.5	1.5	1	3	1	3	1	1	1	2	2	23.3
6229	2	54	0	6.5	1.5	1	3	1	1	1	1	1	2	3	21.8
6230	2	64	9	8	3	1	1	1	1	0	1	2	2	3	26.3
6231	1	70	0	10	1	1	1	1	1	0	2	2	2	3	22.1
6232	2	59	1	8	1.5	1	3	1	1	0	2	3	1	2	28
6233	1	62	9	5.5	2.5	1	3	1	1	1	1	1	1	2	22.8
6234	2	63	0	7.5	2	1	3	3	1	0	1	3	2	3	18.1
6235	2	64	0	9	1	1	1	2	1	0	1	3	3	3	18.1
6236	2	71	6	7	1.5	0	3	3	1	0	2	3	3	3	24.9
6237	1	52	9	3	4	1	3	1	3	1	1	2	2	1	22.4
6238	2	47	2	6	0	1	3	2	1	0	2	3	2	2	32.7
6239	2	61	2	12	1	1	1	1	1	1	2	2	2	3	24.6
6240	1	60	6	9	3	1	3	1	3	1	1	1	2	1	20.3
6241	2	61	0	6	1	1	1	1	1	0	1	2	3	3	23.5
6244	2	47	12	6	3	1	3	1	1	0	1	3	3	1	17.5
6245	1	48	9	10	1.5	1	3	1	3	0	2	2	3	1	21.7
6246	1	55	9	7	2	1	3	1	2	1	2	3	2	2	29.3
6247	1	45	9	6	2	1	3	1	1	0	1	2	2	2	23.2
6248	2	45	9	7	4	1	3	1	1	0	1	2	2	2	21.8
6249	1	49	9	7	2	1	3	1	3	1	2	1	2	1	21.8
6250	2	58	9	7	2	0	3	2	1	1	1	1	2	1	26.7
6251	2	47	9	6	2	1	3	1	1	0	2	3	2	1	24.5
6252	1	45	12	7	4	1	3	1	3	1	1	1	2	2	22.4
6253	2	48	12	3	2	1	3	1	1	0	2	2	2	1	23.2
6254	1	36	9	8	3.5	1	3	1	2	1	2	1	3	1	24
6255	2	58	0	10	1	1	3	1	1		2	3	3	1	27.4
6256	2	43	5	8	2	1	3	2	1	1	1	2	2	2	26.1
6257	2	38	6	7	2	1	3	1	1	0	2	2	2	1	20
6258	1	47	6	8	2	1	3	1	3	1	2	1	2	2	29.7
6259	2	42	9	7	2	1	3	1	1	0	2	2	2	1	23.4
6260	2	55	0	4	1.5	1	3	1	1	1	1	3	2	2	28
6261	2	42	9	4	2	1	3	1	1	0	1	2	2	2	21.1
6262	1	52	6	9	4	1	3	1	3	1	2	1	2	2	22.9
6263	1	33	9	10	2.5	1	3	1	3	1	2	2	2	1	27
[truncated: 1,022 more rows]
